# Supplementary material for: Effects of religious and cultural beliefs on vaccine attitudes in a Hispanic immigrant population in the United States
Source: PLOS Glob Public Health. 2024 Aug 6;4(8):e0003519. doi: 10.1371/journal.pgph.0003519 (PMC11302901; doi:10.1371/journal.pgph.0003519)
Supplement: S1 Data — (XLSX) [file pgph.0003519.s002.xlsx]

## Sheet: Sheet0
Duration (in seconds)	Language survey was taken	Finished	UserLanguage	Q3	country	Q11	Q1	Q2_1	Q2_2	Q2_3	Q2_4	Q2_5	Q2_6	Q2_6_TEXT	Q4	Q5	Q6	Q7	Q13	Q14	Q15	Q18	Q19	Q30_1	Q30_2	Q30_3	Q30_4	Q30_5	Q24	Q25	Q26	Q27	Q28	Q29	Q31_1	Q31_2	Q31_3	Q31_4	Q31_5	Q31_6	Q31_7	Q31_8	Q31_9	Q31_10	Q31_11	Q31_12	Q31_13	Q31_14	Q32_1
Duration (in seconds)		Finished	User Language	Are you of Hispanic, Latino, or Spanish Origin?	List of Countries	Do you have children	Age	Race: Please select all that apply - Selected Choice - Native American or Alaska Native	Race: Please select all that apply - Selected Choice - Asian	Race: Please select all that apply - Selected Choice - Black	Race: Please select all that apply - Selected Choice - Hispanic/Latino	Race: Please select all that apply - Selected Choice - White	Race: Please select all that apply - Selected Choice - Other (please specify)	Race: Please select all that apply - Other (please specify) - Text	Sex	Which best describes your household income per year?	Marital status	Education:	How many children do you have?	I visit the doctor…	Most of my family lives…	How comfortable do you feel speaking English at school?	How comfortable do you feel speaking English at work?	How comfortable do you feel speaking English at home?	How comfortable do you feel speaking English in public?	How comfortable do you feel understanding English?	How comfortable do you feel following your doctor's instructions?	How comfortable do you feel making an appointment with your doctor?	“Asthma” is a disease that harms breathing.	Higado in English is:	Corazón in english is	Sarampión in English is	Tos in English is	Dolor in English is	I feel most comfortable when my doctor speaks Spanish.	I feel like the care I receive is not as effective when my doctor only speaks English.	When my doctor does not speak Spanish, I still feel like he/she understands me.	I have a good relationship with my doctor.	I trust what my doctor tells me to do.	If my doctor spoke Spanish, I would find it easier to trust him/her.	I find the health care system in the United States confusing.	I feel like I have access to enough information when I have to make health decisions	Doctors’ offices and hospitals have enough translation resources	The sources I currently use for health information help answer my questions	I am skeptical about the health information I read online	Online websites in Spanish offer the information necessary for my health needs	I trust the information my doctors give me more than the online resources I use	I am confident that my doctor understands my health care needs	When I visit a doctor, they speak Spanish
Duration (in seconds)		Finished	UserLanguage	P3	P8	P11	P1	P2_1	P2_2	P2_3	P2_4	P2_5	P2_6	P2_6_TEXT	P4	P5	P6	P7	P12	P13	P14	P16	P17	P22_1	P22_2	P22_3	P22_4	P22_5	P26	P27	P28	P30	P31	P32	P33_1	P33_2	P33_3	P33_4	P33_5	P33_6	P33_7	P33_8	P33_9	P33_10	P33_11	P33_12	P33_13	P33_14	P34_1
Duration (in seconds)		Finished	User Language	¿Es de origen hispano, latino o español?	List of Countries	¿Tiene hijos?	¿Cuántos años tiene?	Raza: Seleccione todas las opciones que correspondan. - Selected Choice - Native American or Alaska Native	Asiatico	Negro	Hispano/Latino	Blanco	Otra (especifique)	Otra (especifique) - Text	Sexo	¿Cuál de las Yesguientes opciones describe mejor los ingresos anuales de su hogar?	Estado civil	Educación	¿Cuántos hijos tiene?	Voy al médico...	La mayor parte de mi familia vive…	¿Qué tan cómodo se siente hablando inglés en la escuela?	¿Qué tan cómodo se siente hablando inglés en el trabajo?	¿Qué tan cómodo se siente hablando inglés en casa?	¿Qué tan cómodo se siente hablando inglés en público?	¿Qué tan cómodo se siente al entender inglés?	¿Qué tan cómodo se siente al seguir las instrucciones de su médico?	Elija la ¿Qué tan cómodo se siente al programar una cita con su médico?	El “asthma” es una enfermedad que daña la respiración.	Hígado en inglés es:	Corazón en inglés es:	Sarampión en inglés es:	Tos en inglés es:	Dolor en inglés es:	Me siento más cómodo cuando mi médico habla español.	siento que la atención que recibo no es tan eficaz cuando mi médico solo habla inglés.	Cuando mi médico no habla español, aún siento que me entiende.	Tengo una buena relación con mi médico.	Confío en lo que mi médico me dice que haga.	Yes mi médico hablara español, me resultaría más fácil confiar en él.	Me resulta confuso el Yesstema de atención médica In the United States.	siento que tengo acceso a suficiente información cuando tengo que tomar decisiones de salud.	Los consultorios médicos y los hospitales cuentan con suficientes recursos de traducción.	Las fuentes que utilizo actualmente para la información de salud ayudan a responder mis preguntas.	Soy escéptico sobre la información de salud que leo en línea.	Los sitios web en línea en español ofrecen la información necesaria para mis necesidades de salud.	Confío más en la información que me dan mis médicos que en los recursos en línea que utilizo.	Confío en que mi médico comprende mis necesidades de atención médica.	Cuando voy a un médico, habla español…
695	English	True	EN	Yes, Cuban	Cuba	Yes	18-25				Hispanic/Latino				Female	$26,000-$35,000	Married	Finished high school	1	Two times a year	In the United States	Somewhat comfortable	Somewhat comfortable	Somewhat comfortable	Somewhat comfortable	Somewhat comfortable	Somewhat comfortable	Somewhat comfortable	True	Liver	Heart	Measles	Cough	Pain	Somewhat disagree	Somewhat disagree	Somewhat disagree	Somewhat disagree	Somewhat disagree	Somewhat disagree	Somewhat disagree	Somewhat disagree	Somewhat disagree	Somewhat disagree	Somewhat disagree	Somewhat disagree	Somewhat disagree	Somewhat disagree	Rarely
3825	English	True	EN	Yes, another Hispanic, Latino, or Spanish origin; for example Salvadorian, Dominican, Columbian, Guatemalan, Spaniard, Ecuadorian, Etc.	Venezuela, Bolivarian Republic of...	Yes	26-35				Hispanic/Latino				Male	$26,000-$35,000	Married	Bachelor’s degree	2	More than two times a year	In another country besides the United States or my home country	Somewhat comfortable	Somewhat comfortable	Neither comfortable nor uncomfortable	Moderately comfortable	Neither comfortable nor uncomfortable	Moderately comfortable	Neither comfortable nor uncomfortable	True	Liver	Heart	Measles	Cough	Pain	Strongly agree	Neither agree nor disagree	Somewhat disagree	Somewhat agree	Somewhat agree	Strongly agree	Neither agree nor disagree	Neither agree nor disagree	Somewhat agree	Neither agree nor disagree	Strongly agree	Strongly agree	Somewhat agree	Neither agree nor disagree	Almost Always
381	English	True	EN	Yes, Cuban	Armenia	Yes	Over 55					White			Female	$26,000-$35,000	Married	Bachelor’s degree	2	Every other year	In the United States	Somewhat comfortable	Somewhat comfortable	Neither comfortable nor uncomfortable	Moderately comfortable	Neither comfortable nor uncomfortable	Totally comfortable	Neither comfortable nor uncomfortable	True	Kidney	Kidney	Tetanus	Nose	Skull	Neither agree nor disagree	Somewhat agree	Strongly agree	Somewhat agree	Neither agree nor disagree	Somewhat agree	Strongly agree	Somewhat agree	Neither agree nor disagree	Somewhat agree	Strongly agree	Somewhat agree	Neither agree nor disagree	Somewhat agree	Sometimes
366	English	True	EN	Yes, Mexian, Mexican American, Chicano	Mexico	Yes	36-45				Hispanic/Latino				Male	Less than $5,000	Single	Associate’s degree	4	Once a year	In the United States	Not at all comfortable	Not at all comfortable	Neither comfortable nor uncomfortable	Neither comfortable nor uncomfortable	Moderately comfortable	Moderately comfortable	Neither comfortable nor uncomfortable	True	Mole	Cramp	Pink Eye	Nose	Pain	Somewhat disagree	Somewhat agree	Somewhat agree	Somewhat disagree	Somewhat agree	Somewhat agree	Somewhat agree	Somewhat agree	Somewhat agree	Somewhat agree	Somewhat agree	Somewhat agree	Somewhat agree	Somewhat agree	Most of the time
697	English	True	EN	Yes, Mexian, Mexican American, Chicano	Mexico	Yes	26-35				Hispanic/Latino				Female	Less than $5,000	Married	Finished high school	2	Once a year	In another country besides the United States or my home country	Neither comfortable nor uncomfortable	Moderately comfortable	Somewhat comfortable	Not at all comfortable	Not at all comfortable	Neither comfortable nor uncomfortable	Neither comfortable nor uncomfortable	False	Kidney	Heart	Poliio	Cough	Pain	Strongly agree	Strongly agree	Neither agree nor disagree	Somewhat agree	Somewhat agree	Somewhat agree	Somewhat agree	Somewhat agree	Somewhat agree	Somewhat agree	Somewhat agree	Somewhat agree	Somewhat agree	Somewhat agree	Most of the time
596	English	True	EN	Yes, Mexian, Mexican American, Chicano	Mexico	Yes	18-25				Hispanic/Latino	White			Female	$36,000-$45,000	Single	Associate’s degree	3	Two times a year	In the United States	Totally comfortable	Totally comfortable	Totally comfortable	Totally comfortable	Totally comfortable	Totally comfortable	Totally comfortable	True	Liver	Heart	Measles	Cough	Pain	Somewhat disagree	Somewhat disagree	Somewhat agree	Somewhat agree	Neither agree nor disagree	Somewhat disagree	Strongly agree	Somewhat agree	Somewhat agree	Somewhat agree	Neither agree nor disagree	Neither agree nor disagree	Somewhat disagree	Somewhat disagree	Sometimes
1352	English	True	EN	Yes, another Hispanic, Latino, or Spanish origin; for example Salvadorian, Dominican, Columbian, Guatemalan, Spaniard, Ecuadorian, Etc.	Colombia	Yes	36-45				Hispanic/Latino				Male	$45,000-$60,000	Single	Finished high school	1	Two times a year	In the United States	Moderately comfortable	Moderately comfortable	Moderately comfortable	Moderately comfortable	Moderately comfortable	Moderately comfortable	Moderately comfortable	True	Liver	Heart	Measles	Cough	Pain	Strongly agree	Neither agree nor disagree	Strongly agree	Somewhat agree	Strongly agree	Strongly agree	Somewhat agree	Somewhat agree	Strongly agree	Somewhat agree	Strongly agree	Neither agree nor disagree	Neither agree nor disagree	Somewhat agree	Most of the time
298	English	True	EN	Yes, Cuban	Cuba	Yes	26-35					White			Female	Less than $5,000	Partnered	Some college or vocational certificate	1	Less than every other year	In my home country	Not at all comfortable	Somewhat comfortable	Not at all comfortable	Not at all comfortable	Totally comfortable	Moderately comfortable	Neither comfortable nor uncomfortable	True	Liver	Heart	Measles	Cough	Pain	Neither agree nor disagree	Somewhat disagree	Somewhat disagree	Somewhat disagree	Somewhat agree	Somewhat disagree	Somewhat agree	Strongly agree	Somewhat agree	Neither agree nor disagree	Neither agree nor disagree	Neither agree nor disagree	Somewhat agree	Somewhat agree	Sometimes
253	English	True	EN	Yes, Mexian, Mexican American, Chicano	Albania	Yes	26-35		Asian						Male	$5,000-15,000	Married	Associate’s degree	1	Less than every other year	In my home country	Neither comfortable nor uncomfortable	Somewhat comfortable	Somewhat comfortable	Somewhat comfortable	Somewhat comfortable	Neither comfortable nor uncomfortable	Somewhat comfortable	True	Mole		Pink Eye	Nose	Pain	Somewhat disagree	Somewhat disagree	Strongly disagree	Neither agree nor disagree	Somewhat agree	Neither agree nor disagree	Neither agree nor disagree	Somewhat agree	Neither agree nor disagree	Strongly disagree	Neither agree nor disagree	Neither agree nor disagree	Neither agree nor disagree	Neither agree nor disagree	Rarely
276	English	True	EN	Yes, another Hispanic, Latino, or Spanish origin; for example Salvadorian, Dominican, Columbian, Guatemalan, Spaniard, Ecuadorian, Etc.	Albania	Yes	18-25			Black					Female	$36,000-$45,000	Married	Some college or vocational certificate	3	Once a year	In my home country	Neither comfortable nor uncomfortable	Neither comfortable nor uncomfortable	Not at all comfortable	Not at all comfortable	Not at all comfortable	Not at all comfortable	Not at all comfortable	True	Mole	Cramp		Nose	Pain	Strongly disagree	Strongly disagree	Strongly disagree	Strongly disagree	Strongly disagree	Strongly disagree	Strongly disagree	Strongly disagree	Strongly disagree	Strongly disagree	Strongly disagree	Strongly disagree	Strongly disagree	Strongly disagree	Never
302	English	True	EN	Yes, Mexian, Mexican American, Chicano	Albania	Yes	26-35		Asian						Male	Less than $5,000	Married	Associate’s degree	1	Once a year	In the United States	Neither comfortable nor uncomfortable	Neither comfortable nor uncomfortable	Neither comfortable nor uncomfortable	Neither comfortable nor uncomfortable	Somewhat comfortable	Neither comfortable nor uncomfortable	Neither comfortable nor uncomfortable	True	Mole	Cramp	Pink Eye	Skull	Skull	Somewhat disagree	Somewhat disagree	Somewhat agree	Neither agree nor disagree	Somewhat agree	Somewhat disagree	Neither agree nor disagree	Somewhat agree	Neither agree nor disagree	Strongly disagree	Strongly disagree	Somewhat disagree	Strongly disagree	Strongly disagree	Rarely
1128	English	True	EN	Yes, another Hispanic, Latino, or Spanish origin; for example Salvadorian, Dominican, Columbian, Guatemalan, Spaniard, Ecuadorian, Etc.	Argentina	Yes	36-45				Hispanic/Latino				Female	$45,000-$60,000	Married	Bachelor’s degree	3	As needed/When I am sick or get hurt	In another country besides the United States or my home country	Totally comfortable	Totally comfortable	Totally comfortable	Totally comfortable	Totally comfortable	Totally comfortable	Totally comfortable	True	Liver	Heart	Measles	Cough	Pain	Somewhat agree	Strongly disagree	Somewhat disagree	Strongly agree	Strongly agree	Somewhat disagree	Strongly agree	Somewhat agree	Neither agree nor disagree	Somewhat agree	Somewhat agree	Somewhat agree	Somewhat agree	Somewhat agree	Rarely
1109	English	True	EN	Yes, Cuban	Cuba	Yes	Over 55				Hispanic/Latino				Male	$26,000-$35,000	Married	Finished high school	1	Two times a year	In the United States	Moderately comfortable	Moderately comfortable	Moderately comfortable	Moderately comfortable	Moderately comfortable	Moderately comfortable	Neither comfortable nor uncomfortable	True	Liver	Heart	Pink Eye	Cough	Pain	Somewhat agree	Somewhat agree	Neither agree nor disagree	Somewhat disagree	Neither agree nor disagree	Somewhat agree	Neither agree nor disagree	Neither agree nor disagree	Neither agree nor disagree	Neither agree nor disagree	Neither agree nor disagree	Neither agree nor disagree	Neither agree nor disagree	Neither agree nor disagree	Sometimes
581	English	True	EN	Yes, Puerto Rican	United States: Puerto Rico	Yes	26-35				Hispanic/Latino				Male	$61,000-$75,000	Partnered	Some college or vocational certificate	1	Once a year	In the United States	Totally comfortable	Totally comfortable	Totally comfortable	Totally comfortable	Totally comfortable	Moderately comfortable	Totally comfortable	True	Liver	Heart	Measles	Cough	Pain	Strongly agree	Strongly agree	Strongly agree	Strongly agree	Strongly agree	Strongly agree	Strongly agree	Strongly agree	Strongly agree	Strongly agree	Strongly agree	Strongly agree	Strongly agree	Strongly agree	Almost Always
1177	English	True	EN	Yes, another Hispanic, Latino, or Spanish origin; for example Salvadorian, Dominican, Columbian, Guatemalan, Spaniard, Ecuadorian, Etc.	Spain	Yes	26-35				Hispanic/Latino	White			Female	$26,000-$35,000	Divorced	Finished high school	2	Once a year	In the United States	Somewhat comfortable	Somewhat comfortable	Moderately comfortable	Somewhat comfortable	Somewhat comfortable	Moderately comfortable	Somewhat comfortable	False	Liver	Heart	Measles	Cough	Pain	Strongly agree	Somewhat disagree	Somewhat agree	Somewhat agree	Somewhat agree	Somewhat agree	Somewhat disagree	Somewhat agree	Somewhat agree	Somewhat agree	Somewhat agree	Somewhat agree	Somewhat agree	Somewhat agree	Most of the time
361	English	True	EN	Yes, Puerto Rican	Andorra	Yes	26-35	Native American or Alaska Native		Black					Male	$16,000-25,000	Single	Advanced degree (masters, MD, DDS, PhD, etc)	1	Two times a year	In my home country	Somewhat comfortable	Neither comfortable nor uncomfortable	Neither comfortable nor uncomfortable	Neither comfortable nor uncomfortable	Somewhat comfortable	Somewhat comfortable	Not at all comfortable	True	Mole	Cramp	Tetanus	Orgin	Cold	Neither agree nor disagree	Somewhat agree	Strongly disagree	Neither agree nor disagree	Somewhat agree	Somewhat disagree	Neither agree nor disagree	Somewhat disagree	Somewhat agree	Neither agree nor disagree	Neither agree nor disagree	Neither agree nor disagree	Somewhat agree	Neither agree nor disagree	Sometimes
494	English	True	EN	Yes, another Hispanic, Latino, or Spanish origin; for example Salvadorian, Dominican, Columbian, Guatemalan, Spaniard, Ecuadorian, Etc.	Argentina	Yes	36-45				Hispanic/Latino	White			Female	$76,000-$100,000	Married	Associate’s degree	1	Once a year	In the United States	Totally comfortable	Totally comfortable	Totally comfortable	Totally comfortable	Totally comfortable	Totally comfortable	Totally comfortable	True	Liver	Heart	Measles	Cough	Pain	Neither agree nor disagree	Strongly disagree	Strongly agree	Strongly agree	Strongly agree	Strongly disagree	Strongly disagree	Strongly agree	Neither agree nor disagree	Strongly agree	Somewhat disagree	Neither agree nor disagree	Strongly agree	Strongly agree	Rarely
4024	English	True	EN	Yes, Mexian, Mexican American, Chicano	Mexico	Yes	26-35				Hispanic/Latino				Female	$61,000-$75,000	Married	Bachelor’s degree	2	More than two times a year	In my home country	Moderately comfortable	Totally comfortable	Not at all comfortable	Moderately comfortable	Totally comfortable	Moderately comfortable	Moderately comfortable	True	Liver	Heart	Measles	Cough	Pain	Somewhat agree	Neither agree nor disagree	Somewhat agree	Somewhat agree	Somewhat agree	Somewhat agree	Strongly agree	Neither agree nor disagree	Neither agree nor disagree	Somewhat agree	Neither agree nor disagree	Neither agree nor disagree	Strongly agree	Somewhat agree	Most of the time
722	English	True	EN	Yes, another Hispanic, Latino, or Spanish origin; for example Salvadorian, Dominican, Columbian, Guatemalan, Spaniard, Ecuadorian, Etc.	Colombia	Yes	36-45				Hispanic/Latino				Female	$45,000-$60,000	Married	Advanced degree (masters, MD, DDS, PhD, etc)	1	More than two times a year	In my home country	Moderately comfortable	Moderately comfortable	Moderately comfortable	Somewhat comfortable	Somewhat comfortable	Somewhat comfortable	Somewhat comfortable	True	Liver	Heart	Measles	Cough	Pain	Strongly agree	Somewhat agree	Somewhat agree	Strongly agree	Strongly agree	Somewhat agree	Strongly agree	Somewhat disagree	Somewhat agree	Somewhat agree	Neither agree nor disagree	Somewhat agree	Strongly agree	Somewhat agree	Rarely
701	English	True	EN	Yes, Mexian, Mexican American, Chicano	Mexico	Yes	18-25				Hispanic/Latino				Female	$26,000-$35,000	Single	Finished high school	1	Once a year	In my home country	Totally comfortable	Totally comfortable	Totally comfortable	Totally comfortable	Totally comfortable	Totally comfortable	Moderately comfortable	True	Liver	Heart	Measles	Cough	Pain	Neither agree nor disagree	Somewhat disagree	Somewhat agree	Somewhat disagree	Somewhat agree	Somewhat agree	Strongly agree	Somewhat agree	Somewhat disagree	Somewhat agree	Somewhat agree	Somewhat disagree	Strongly agree	Somewhat agree	Sometimes
468	English	True	EN	Yes, Mexian, Mexican American, Chicano	Austria	Yes	26-35					White			Male	$26,000-$35,000	Married	Advanced degree (masters, MD, DDS, PhD, etc)	2	Every other year	In the United States	Not at all comfortable	Neither comfortable nor uncomfortable	Not at all comfortable	Somewhat comfortable	Neither comfortable nor uncomfortable	Somewhat comfortable	Moderately comfortable	False	Mole	Liver	Measles	Cough	Dental	Strongly disagree	Strongly disagree	Somewhat disagree	Somewhat disagree	Somewhat disagree	Strongly disagree	Somewhat disagree	Somewhat disagree	Somewhat disagree	Strongly disagree	Strongly disagree	Strongly disagree	Strongly disagree	Strongly disagree	Almost Always
509	English	True	EN	Yes, Puerto Rican	Central African Republic	Yes	26-35			Black	Hispanic/Latino				Female	$45,000-$60,000	Married	Bachelor’s degree	2	As needed/When I am sick or get hurt	In the United States	Totally comfortable	Totally comfortable	Totally comfortable	Totally comfortable	Totally comfortable	Totally comfortable	Totally comfortable	True	Liver	Heart	Measles	Cough	Pain	Strongly agree	Somewhat agree	Strongly agree	Strongly agree	Strongly agree	Strongly agree	Strongly agree	Somewhat agree	Somewhat agree	Strongly agree	Strongly agree	Somewhat agree	Somewhat agree	Strongly agree	Most of the time
569	English	True	EN	Yes, Mexian, Mexican American, Chicano	United States: Puerto Rico	Yes	36-45					White			Male	$76,000-$100,000	Married	Bachelor’s degree	2	Every other year	In the United States	Somewhat comfortable	Somewhat comfortable	Somewhat comfortable	Not at all comfortable	Somewhat comfortable	Somewhat comfortable	Totally comfortable	True	Liver	Liver	Measles	Cough	Skull	Strongly agree	Strongly agree	Strongly agree	Strongly agree	Strongly agree	Strongly agree	Strongly agree	Strongly agree	Strongly agree	Strongly agree	Strongly agree	Strongly agree	Strongly agree	Strongly agree	Never
1351	English	True	EN	Yes, another Hispanic, Latino, or Spanish origin; for example Salvadorian, Dominican, Columbian, Guatemalan, Spaniard, Ecuadorian, Etc.	El Salvador	Yes	26-35				Hispanic/Latino				Female	$36,000-$45,000	Divorced	Finished high school	4	As needed/When I am sick or get hurt	In the United States	Somewhat comfortable	Somewhat comfortable	Somewhat comfortable	Somewhat comfortable	Neither comfortable nor uncomfortable	Somewhat comfortable	Somewhat comfortable	True	Kidney	Heart	Tetanus	Cough	Pain	Strongly agree	Somewhat agree	Somewhat disagree	Neither agree nor disagree	Somewhat agree	Strongly agree	Neither agree nor disagree	Somewhat agree	Somewhat disagree	Neither agree nor disagree	Somewhat agree	Somewhat agree	Somewhat agree	Somewhat agree	Sometimes
713	English	True	EN	Yes, another Hispanic, Latino, or Spanish origin; for example Salvadorian, Dominican, Columbian, Guatemalan, Spaniard, Ecuadorian, Etc.	Chile	Yes	18-25				Hispanic/Latino	White			Female	$45,000-$60,000	Married	Bachelor’s degree	3	Every other year		Neither comfortable nor uncomfortable	Somewhat comfortable	Neither comfortable nor uncomfortable	Neither comfortable nor uncomfortable	Moderately comfortable	Somewhat comfortable	Neither comfortable nor uncomfortable	True	Liver	Heart	Measles	Cough	Pain	Neither agree nor disagree	Neither agree nor disagree	Somewhat agree	Somewhat agree	Somewhat agree	Somewhat agree	Neither agree nor disagree	Somewhat agree	Neither agree nor disagree	Somewhat agree	Neither agree nor disagree	Neither agree nor disagree	Strongly agree	Somewhat disagree	Sometimes
639	English	True	EN	Yes, Cuban	Cuba	Yes	Over 55				Hispanic/Latino				Male	$5,000-15,000	Partnered	Finished high school	2	More than two times a year	In the United States	Neither comfortable nor uncomfortable	Neither comfortable nor uncomfortable	Neither comfortable nor uncomfortable	Neither comfortable nor uncomfortable	Neither comfortable nor uncomfortable	Neither comfortable nor uncomfortable	Neither comfortable nor uncomfortable	True	Liver	Heart	Pink Eye	Cough	Pain	Somewhat agree	Somewhat agree	Somewhat agree	Somewhat agree	Somewhat agree	Somewhat agree	Somewhat agree	Somewhat agree	Somewhat agree	Somewhat agree	Somewhat agree	Somewhat agree	Somewhat agree	Somewhat agree	Most of the time
881	English	True	EN	Yes, Mexian, Mexican American, Chicano	Mexico	Yes	26-35				Hispanic/Latino				Female	$45,000-$60,000	Single	Finished high school	2	Two times a year	In the United States	Totally comfortable	Totally comfortable	Moderately comfortable	Moderately comfortable	Moderately comfortable	Moderately comfortable	Moderately comfortable	True	Liver	Heart	Measles	Cough	Pain	Somewhat agree	Neither agree nor disagree	Somewhat agree	Somewhat agree	Somewhat agree	Strongly agree	Somewhat agree	Somewhat agree	Somewhat agree	Somewhat agree	Somewhat agree	Somewhat agree	Strongly agree	Somewhat agree	Rarely
1109	English	True	EN	Yes, Mexian, Mexican American, Chicano	Mexico	Yes	36-45				Hispanic/Latino				Male	$45,000-$60,000	Married	Bachelor’s degree	1	Two times a year	In the United States	Totally comfortable	Totally comfortable	Totally comfortable	Moderately comfortable	Totally comfortable	Moderately comfortable	Totally comfortable	True	Liver	Heart	Measles	Cough	Pain	Somewhat agree	Strongly agree	Somewhat agree	Strongly agree	Somewhat agree	Strongly agree	Strongly agree	Somewhat agree	Strongly agree	Somewhat agree	Strongly agree	Strongly agree	Somewhat agree	Strongly agree	Most of the time
2134	English	True	EN	Yes, Puerto Rican	United States: Puerto Rico	Yes	36-45				Hispanic/Latino				Male	$36,000-$45,000	Divorced	Finished high school	1	Two times a year	In my home country	Somewhat comfortable	Not at all comfortable	Somewhat comfortable	Somewhat comfortable	Somewhat comfortable	Neither comfortable nor uncomfortable	Neither comfortable nor uncomfortable	True	Liver	Heart	Poliio	Cough	Pain	Strongly agree	Somewhat agree	Somewhat disagree	Somewhat agree	Somewhat agree	Strongly agree	Neither agree nor disagree	Neither agree nor disagree	Somewhat agree	Somewhat agree	Neither agree nor disagree	Strongly agree	Somewhat agree	Somewhat agree	Sometimes
1275	English	True	EN	Yes, another Hispanic, Latino, or Spanish origin; for example Salvadorian, Dominican, Columbian, Guatemalan, Spaniard, Ecuadorian, Etc.	Argentina	Yes	26-35					White			Female	$76,000-$100,000	Married	Some college or vocational certificate	3	Once a year	In my home country	Totally comfortable	Totally comfortable	Totally comfortable	Totally comfortable	Totally comfortable	Totally comfortable	Totally comfortable	True	Liver	Heart	Measles	Cough	Pain	Somewhat agree	Strongly disagree	Strongly agree	Strongly agree	Somewhat agree	Neither agree nor disagree	Somewhat disagree	Neither agree nor disagree	Somewhat agree	Somewhat agree	Somewhat disagree	Neither agree nor disagree	Strongly agree	Strongly agree	Sometimes
863	English	True	EN	Yes, Mexian, Mexican American, Chicano	Mexico	Yes	26-35				Hispanic/Latino				Female	$36,000-$45,000	Married	Associate’s degree	2	Once a year	In my home country	Totally comfortable	Totally comfortable	Neither comfortable nor uncomfortable	Moderately comfortable	Totally comfortable	Totally comfortable	Totally comfortable	True	Liver	Heart	Measles	Cough	Pain	Neither agree nor disagree	Strongly disagree	Somewhat agree	Neither agree nor disagree	Somewhat agree	Somewhat agree	Neither agree nor disagree	Somewhat agree	Strongly agree	Strongly agree	Somewhat agree	Somewhat agree	Strongly agree	Strongly agree	Sometimes
1382	English	True	EN	Yes, Mexian, Mexican American, Chicano	Mexico	Yes	26-35	Native American or Alaska Native		Black	Hispanic/Latino				Female	$26,000-$35,000	Partnered	Some college or vocational certificate	3	As needed/When I am sick or get hurt	In the United States	Not at all comfortable	Not at all comfortable	Totally comfortable	Neither comfortable nor uncomfortable	Neither comfortable nor uncomfortable	Neither comfortable nor uncomfortable	Neither comfortable nor uncomfortable	True	Liver	Heart	Measles	Cough	Pain	Neither agree nor disagree	Neither agree nor disagree	Neither agree nor disagree	Neither agree nor disagree	Neither agree nor disagree	Neither agree nor disagree	Neither agree nor disagree	Neither agree nor disagree	Neither agree nor disagree	Neither agree nor disagree	Neither agree nor disagree	Neither agree nor disagree	Neither agree nor disagree	Neither agree nor disagree	Sometimes
853	English	True	EN	Yes, another Hispanic, Latino, or Spanish origin; for example Salvadorian, Dominican, Columbian, Guatemalan, Spaniard, Ecuadorian, Etc.	Colombia	Yes	36-45				Hispanic/Latino				Female	$45,000-$60,000	Married	Bachelor’s degree	2	Two times a year	In the United States	Moderately comfortable	Moderately comfortable	Totally comfortable	Neither comfortable nor uncomfortable	Moderately comfortable	Moderately comfortable	Moderately comfortable	True	Liver	Heart	Measles	Cough	Pain	Strongly agree	Neither agree nor disagree	Somewhat disagree	Neither agree nor disagree	Somewhat agree	Strongly agree	Strongly agree	Neither agree nor disagree	Somewhat disagree	Neither agree nor disagree	Neither agree nor disagree	Somewhat agree	Somewhat agree	Neither agree nor disagree	Most of the time
458	English	True	EN	Yes, Mexian, Mexican American, Chicano	Bahamas	Yes	18-25			Black	Hispanic/Latino				Female	$5,000-15,000	Single	Bachelor’s degree	2	Two times a year	In my home country	Somewhat comfortable	Moderately comfortable	Neither comfortable nor uncomfortable	Not at all comfortable	Moderately comfortable	Somewhat comfortable	Totally comfortable	True	Liver	Heart	Measles	Cough	Pain	Somewhat agree	Strongly agree	Strongly disagree	Neither agree nor disagree	Somewhat disagree	Somewhat agree	Somewhat agree	Strongly agree	Strongly agree	Neither agree nor disagree	Somewhat disagree	Somewhat agree	Strongly disagree	Somewhat agree	Sometimes
604	English	True	EN	Yes, Mexian, Mexican American, Chicano	Mexico	Yes	26-35				Hispanic/Latino				Female	$45,000-$60,000	Married	Finished high school	4	As needed/When I am sick or get hurt	In the United States	Moderately comfortable	Totally comfortable	Somewhat comfortable	Neither comfortable nor uncomfortable	Somewhat comfortable	Somewhat comfortable	Neither comfortable nor uncomfortable	True	Liver	Heart	Measles	Cough	Pain	Strongly agree	Neither agree nor disagree	Somewhat agree	Strongly agree	Somewhat agree	Strongly agree	Strongly agree	Strongly agree	Strongly agree	Neither agree nor disagree	Neither agree nor disagree	Strongly agree	Somewhat agree	Neither agree nor disagree	Almost Always
792	English	True	EN	Yes, another Hispanic, Latino, or Spanish origin; for example Salvadorian, Dominican, Columbian, Guatemalan, Spaniard, Ecuadorian, Etc.	Venezuela, Bolivarian Republic of...	Yes	26-35				Hispanic/Latino	White			Male	$36,000-$45,000	Divorced	Bachelor’s degree	2	More than two times a year	In the United States	Totally comfortable	Totally comfortable	Moderately comfortable	Neither comfortable nor uncomfortable	Totally comfortable	Neither comfortable nor uncomfortable	Moderately comfortable	True	Kidney	Heart	Measles	Cough	Pain	Neither agree nor disagree	Somewhat disagree	Strongly agree	Strongly agree	Strongly agree	Neither agree nor disagree	Somewhat disagree	Somewhat agree	Somewhat agree	Strongly agree	Somewhat agree	Somewhat disagree	Strongly agree	Strongly agree	Sometimes
591	English	True	EN	Yes, Cuban	Argentina	Yes	36-45				Hispanic/Latino				Female	$26,000-$35,000	Single	Associate’s degree	1	Once a year	In the United States	Totally comfortable	Totally comfortable	Somewhat comfortable	Somewhat comfortable	Neither comfortable nor uncomfortable	Neither comfortable nor uncomfortable	Moderately comfortable	True	Liver	Heart	Measles	Nose	Pain	Neither agree nor disagree	Neither agree nor disagree	Strongly disagree	Somewhat agree	Somewhat disagree	Strongly agree	Neither agree nor disagree	Strongly agree	Somewhat disagree	Neither agree nor disagree	Strongly agree	Strongly disagree	Somewhat agree	Strongly disagree	Sometimes
636	English	True	EN	Yes, Puerto Rican	United States: Puerto Rico	Yes	36-45				Hispanic/Latino				Female	$26,000-$35,000	Single	Finished high school	2	As needed/When I am sick or get hurt	In the United States	Neither comfortable nor uncomfortable	Neither comfortable nor uncomfortable	Neither comfortable nor uncomfortable	Neither comfortable nor uncomfortable	Neither comfortable nor uncomfortable	Neither comfortable nor uncomfortable	Neither comfortable nor uncomfortable	False	Liver	Heart	Measles	Cough	Pain	Neither agree nor disagree	Neither agree nor disagree	Neither agree nor disagree	Neither agree nor disagree	Neither agree nor disagree	Neither agree nor disagree	Neither agree nor disagree	Neither agree nor disagree	Neither agree nor disagree	Neither agree nor disagree	Neither agree nor disagree	Neither agree nor disagree	Neither agree nor disagree	Neither agree nor disagree	Sometimes
713	English	True	EN	Yes, Cuban	Cuba	Yes	Over 55				Hispanic/Latino				Female	$76,000-$100,000	Married	Bachelor’s degree	3	Once a year	In the United States	Totally comfortable	I do not go to work	Totally comfortable	Totally comfortable	Totally comfortable	Totally comfortable	Moderately comfortable	True	Liver	Heart	Measles	Cough	Pain	Somewhat disagree	Strongly disagree	Strongly disagree	Somewhat agree	Somewhat agree	Somewhat disagree	Strongly agree	Somewhat disagree	Somewhat disagree	Somewhat agree	Somewhat agree	Somewhat disagree	Somewhat agree	Somewhat agree	Never
943	English	True	EN	Yes, Puerto Rican	United States: Puerto Rico	Yes	36-45				Hispanic/Latino				Female	$26,000-$35,000	Single	Finished high school	3	More than two times a year	In the United States	Totally comfortable	Totally comfortable	Moderately comfortable	Moderately comfortable	Totally comfortable	Totally comfortable	Somewhat comfortable	True	Liver	Heart	Measles	Cough	Pain	Strongly agree	Somewhat agree	Somewhat disagree	Strongly agree	Strongly agree	Neither agree nor disagree	Somewhat agree	Somewhat agree	Strongly agree	Somewhat agree	Strongly disagree	Somewhat agree	Somewhat agree	Strongly agree	Sometimes
810	English	True	EN	Yes, another Hispanic, Latino, or Spanish origin; for example Salvadorian, Dominican, Columbian, Guatemalan, Spaniard, Ecuadorian, Etc.	El Salvador	Yes	36-45				Hispanic/Latino				Female	$26,000-$35,000	Single	Some college or vocational certificate	2	Once a year	In the United States	Moderately comfortable	Moderately comfortable	Somewhat comfortable	Somewhat comfortable	Somewhat comfortable	Somewhat comfortable	Somewhat comfortable	True	Liver	Heart	Measles	Cough	Pain	Somewhat agree	Somewhat agree	Somewhat agree	Somewhat agree	Somewhat agree	Somewhat agree	Somewhat agree	Somewhat agree	Somewhat agree	Somewhat agree	Somewhat agree	Somewhat agree	Somewhat agree	Somewhat agree	Never
882	English	True	EN	Yes, Mexian, Mexican American, Chicano	Mexico	Yes	26-35				Hispanic/Latino				Female	$16,000-25,000	Married	Some college or vocational certificate	1	As needed/When I am sick or get hurt	In my home country	Moderately comfortable	Moderately comfortable	Totally comfortable	Neither comfortable nor uncomfortable	Somewhat comfortable	Moderately comfortable	Neither comfortable nor uncomfortable	True	Kidney	Heart	Measles	Cough	Pain	Strongly agree	Strongly disagree	Neither agree nor disagree	Somewhat agree	Somewhat agree	Strongly agree	Somewhat agree	Neither agree nor disagree	Neither agree nor disagree	Somewhat agree	Somewhat agree	Somewhat agree	Neither agree nor disagree	Strongly agree	Most of the time
676	English	True	EN	Yes, another Hispanic, Latino, or Spanish origin; for example Salvadorian, Dominican, Columbian, Guatemalan, Spaniard, Ecuadorian, Etc.	Venezuela, Bolivarian Republic of...	Yes	26-35				Hispanic/Latino				Female	$61,000-$75,000	Married	Some college or vocational certificate	1	Once a year	In my home country	Moderately comfortable	I do not go to work	Moderately comfortable	Moderately comfortable	Moderately comfortable	Moderately comfortable	Moderately comfortable	True	Liver	Heart	Measles	Cough	Pain	Somewhat agree	Somewhat disagree	Somewhat agree	Somewhat agree	Somewhat agree	Somewhat agree	Neither agree nor disagree	Neither agree nor disagree	Neither agree nor disagree	Neither agree nor disagree	Neither agree nor disagree	Neither agree nor disagree	Neither agree nor disagree	Neither agree nor disagree	Most of the time
813	English	True	EN	Yes, another Hispanic, Latino, or Spanish origin; for example Salvadorian, Dominican, Columbian, Guatemalan, Spaniard, Ecuadorian, Etc.	Colombia	Yes	26-35					White			Female	$16,000-25,000	Married	Some college or vocational certificate	2	More than two times a year	In my home country	Neither comfortable nor uncomfortable	Neither comfortable nor uncomfortable	Neither comfortable nor uncomfortable	Moderately comfortable	Moderately comfortable	Moderately comfortable	Totally comfortable	True	Liver	Heart	Measles	Cough	Pain	Neither agree nor disagree	Neither agree nor disagree	Somewhat agree	Strongly agree	Strongly agree	Neither agree nor disagree	Somewhat disagree	Strongly agree	Neither agree nor disagree	Somewhat agree	Somewhat agree	Strongly agree	Neither agree nor disagree	Strongly agree	Sometimes
903	English	True	EN	Yes, another Hispanic, Latino, or Spanish origin; for example Salvadorian, Dominican, Columbian, Guatemalan, Spaniard, Ecuadorian, Etc.	El Salvador	Yes	Over 55				Hispanic/Latino	White			Female	$45,000-$60,000	Divorced	Finished high school	3	Two times a year	In my home country	Somewhat comfortable	Somewhat comfortable	Somewhat comfortable	Not at all comfortable	Moderately comfortable	Totally comfortable	Totally comfortable	True	Liver	Heart	Measles	Cough	Pain	Strongly agree	Somewhat agree	Neither agree nor disagree	Somewhat agree	Somewhat agree	Somewhat agree	Somewhat agree	Somewhat agree	Somewhat disagree	Neither agree nor disagree	Neither agree nor disagree	Somewhat agree	Neither agree nor disagree	Somewhat agree	Sometimes
639	English	True	EN	Yes, another Hispanic, Latino, or Spanish origin; for example Salvadorian, Dominican, Columbian, Guatemalan, Spaniard, Ecuadorian, Etc.	Mexico	Yes	Over 55				Hispanic/Latino				Male	$45,000-$60,000	Married	Some college or vocational certificate	1	As needed/When I am sick or get hurt	In the United States	Totally comfortable	I do not go to work	Totally comfortable	Totally comfortable	Moderately comfortable	Moderately comfortable	Moderately comfortable	True	Liver	Heart	Measles	Cough	Pain	Somewhat agree	Somewhat agree	Somewhat agree	Somewhat agree	Strongly agree	Somewhat agree	Somewhat agree	Strongly agree	Neither agree nor disagree	Somewhat agree	Somewhat agree	Somewhat agree	Somewhat agree	Somewhat agree	Rarely
817	English	True	EN	Yes, Mexian, Mexican American, Chicano	Mexico	Yes	36-45				Hispanic/Latino				Female	$45,000-$60,000	Married	Finished high school	3	Every other year	In the United States	Totally comfortable	Totally comfortable	Totally comfortable	Totally comfortable	Totally comfortable	Totally comfortable	Totally comfortable	True	Liver	Heart	Measles	Cough	Pain	Neither agree nor disagree	Neither agree nor disagree	Neither agree nor disagree	Somewhat agree	Somewhat agree	Neither agree nor disagree	Somewhat disagree	Somewhat agree	Neither agree nor disagree	Somewhat agree	Neither agree nor disagree	Somewhat disagree	Neither agree nor disagree	Neither agree nor disagree	Never
1709	English	True	EN	Yes, Mexian, Mexican American, Chicano	Mexico	Yes	36-45				Hispanic/Latino				Male	Over $100,000	Married	Associate’s degree	2	Once a year	In the United States	Totally comfortable	Totally comfortable	Totally comfortable	Totally comfortable	Totally comfortable	Totally comfortable	Totally comfortable	True	Liver	Heart	Measles	Cough	Pain	Neither agree nor disagree	Neither agree nor disagree	Neither agree nor disagree	Neither agree nor disagree	Neither agree nor disagree	Neither agree nor disagree	Neither agree nor disagree	Neither agree nor disagree	Neither agree nor disagree	Neither agree nor disagree	Somewhat disagree	Neither agree nor disagree	Neither agree nor disagree	Somewhat agree	Rarely
958	English	True	EN	Yes, Puerto Rican	United States: Puerto Rico	Yes	36-45				Hispanic/Latino				Female	$36,000-$45,000	Divorced	Advanced degree (masters, MD, DDS, PhD, etc)	2	Two times a year	In my home country	Totally comfortable	Totally comfortable	Totally comfortable	Totally comfortable	Totally comfortable	Totally comfortable	Moderately comfortable	True	Liver	Heart	Measles	Cough	Pain	Somewhat agree	Somewhat disagree	Somewhat disagree	Neither agree nor disagree	Neither agree nor disagree	Somewhat agree	Somewhat agree	Somewhat agree	Somewhat disagree	Somewhat agree	Somewhat agree	Somewhat disagree	Strongly agree	Somewhat agree
1008	English	True	EN	Yes, Mexian, Mexican American, Chicano	Mexico	Yes	26-35				Hispanic/Latino				Female	$61,000-$75,000	Partnered	Finished high school	2	Two times a year	In my home country	Totally comfortable	I do not go to work	Totally comfortable	Totally comfortable	Totally comfortable	Totally comfortable	Totally comfortable	True	Liver	Heart	Measles	Cough	Pain	Neither agree nor disagree	Strongly disagree	Strongly agree	Strongly agree	Strongly agree	Neither agree nor disagree	Somewhat disagree	Strongly agree	Strongly agree	Strongly agree	Somewhat disagree	Somewhat disagree	Strongly agree	Strongly agree	Never
799	English	True	EN	Yes, another Hispanic, Latino, or Spanish origin; for example Salvadorian, Dominican, Columbian, Guatemalan, Spaniard, Ecuadorian, Etc.	Venezuela, Bolivarian Republic of...	Yes	Over 55				Hispanic/Latino	White			Male	$61,000-$75,000	Married	Advanced degree (masters, MD, DDS, PhD, etc)	3	Two times a year	In the United States	Moderately comfortable	Moderately comfortable	Moderately comfortable	Moderately comfortable	Moderately comfortable	Moderately comfortable	Moderately comfortable	True	Liver	Heart	Measles	Cough	Pain	Neither agree nor disagree	Somewhat disagree	Somewhat agree	Somewhat agree	Somewhat agree	Somewhat agree	Neither agree nor disagree	Somewhat agree	Somewhat agree	Somewhat agree	Somewhat disagree	Somewhat agree	Somewhat agree	Somewhat agree	Sometimes
2484	English	True	EN	Yes, another Hispanic, Latino, or Spanish origin; for example Salvadorian, Dominican, Columbian, Guatemalan, Spaniard, Ecuadorian, Etc.	Peru	Yes	36-45				Hispanic/Latino	White			Female	$61,000-$75,000	Married	Bachelor’s degree	3	Once a year	In my home country	Somewhat comfortable	Somewhat comfortable	Somewhat comfortable	Somewhat comfortable	Somewhat comfortable	Somewhat comfortable	Somewhat comfortable	True	Liver	Heart	Measles	Cough	Pain	Strongly agree	Somewhat agree	Somewhat agree	Somewhat agree	Somewhat agree	Somewhat agree	Somewhat agree	Somewhat agree	Somewhat agree	Somewhat agree	Somewhat agree	Somewhat agree	Somewhat agree	Somewhat agree	Most of the time
3064	English	True	EN	Yes, another Hispanic, Latino, or Spanish origin; for example Salvadorian, Dominican, Columbian, Guatemalan, Spaniard, Ecuadorian, Etc.	Spain	Yes	36-45	Native American or Alaska Native			Hispanic/Latino	White			Female	Less than $5,000	Divorced	Associate’s degree	4	More than two times a year	In the United States	Totally comfortable	Totally comfortable	Totally comfortable	Totally comfortable	Totally comfortable	Totally comfortable	Totally comfortable	True	Liver	Heart	Measles	Cough		Strongly disagree	Strongly disagree	Strongly agree	Strongly agree	Strongly agree	Strongly disagree	Somewhat disagree	Strongly agree	Somewhat agree	Strongly agree	Somewhat agree	Somewhat disagree	Somewhat agree	Strongly agree	Rarely
795	English	True	EN	Yes, another Hispanic, Latino, or Spanish origin; for example Salvadorian, Dominican, Columbian, Guatemalan, Spaniard, Ecuadorian, Etc.	Argentina	Yes	36-45					White			Female	$61,000-$75,000	Married	Bachelor’s degree	1	More than two times a year	In the United States	Somewhat comfortable	Somewhat comfortable	Moderately comfortable	Moderately comfortable	Moderately comfortable	Moderately comfortable	Moderately comfortable	True	Liver	Heart	Measles	Cough	Pain	Strongly agree	Somewhat agree	Strongly agree	Strongly agree	Strongly agree	Strongly agree	Somewhat disagree	Somewhat disagree	Somewhat disagree	Somewhat agree	Neither agree nor disagree	Neither agree nor disagree	Strongly agree	Strongly agree	Almost Always
2843	English	True	EN	Yes, Cuban	Cuba	Yes	18-25				Hispanic/Latino				Female	Less than $5,000	Partnered	Finished high school	1	Less than every other year	In my home country	Totally comfortable	I do not go to work	Totally comfortable	Moderately comfortable	Totally comfortable	Moderately comfortable	Moderately comfortable	True	Liver	Heart	Pink Eye	Cough	Pain	Strongly agree	Strongly disagree	Strongly disagree	Strongly agree	Somewhat agree	Strongly disagree	Strongly agree	Somewhat disagree	Strongly agree	Strongly agree	Somewhat agree	Somewhat disagree	Somewhat agree	Strongly agree	Most of the time
508	English	True	EN	Yes, Puerto Rican	Venezuela, Bolivarian Republic of...	Yes	26-35				Hispanic/Latino				Female	$26,000-$35,000	Married	Bachelor’s degree	2	As needed/When I am sick or get hurt	In the United States	Totally comfortable	Totally comfortable	Totally comfortable	Totally comfortable	Totally comfortable	Totally comfortable	Totally comfortable	True	Liver	Heart	Measles	Cough	Pain	Strongly agree	Strongly agree	Strongly agree	Strongly agree	Strongly agree	Strongly agree	Strongly agree	Strongly agree	Strongly agree	Strongly agree	Strongly agree	Strongly agree	Strongly agree	Strongly agree	Almost Always
1351	English	True	EN	Yes, another Hispanic, Latino, or Spanish origin; for example Salvadorian, Dominican, Columbian, Guatemalan, Spaniard, Ecuadorian, Etc.	Spain	Yes	Over 55					White			Female	Over $100,000	Married	Bachelor’s degree	4	More than two times a year	In the United States	Totally comfortable	Totally comfortable	Totally comfortable	Totally comfortable	Totally comfortable	Totally comfortable	Totally comfortable	True	Liver	Heart	Measles	Cough	Pain	Neither agree nor disagree	Somewhat disagree	Somewhat disagree	Somewhat agree	Somewhat agree	Neither agree nor disagree	Neither agree nor disagree	Somewhat agree	Neither agree nor disagree	Somewhat agree	Neither agree nor disagree	Somewhat agree	Somewhat agree	Somewhat agree	Sometimes
3774	English	True	EN	Yes, Mexian, Mexican American, Chicano	Mexico	Yes	36-45				Hispanic/Latino				Male	Over $100,000	Married	Some college or vocational certificate	1	More than two times a year	In the United States	Totally comfortable	Totally comfortable	Totally comfortable	Totally comfortable	Totally comfortable	Totally comfortable	Totally comfortable	True	Liver	Heart	Measles	Cough	Pain	Strongly disagree	Strongly disagree	Strongly disagree	Strongly agree	Strongly agree	Neither agree nor disagree	Neither agree nor disagree	Strongly agree	Strongly agree	Strongly agree	Somewhat disagree	Somewhat disagree	Strongly agree	Strongly agree	Sometimes
397	English	True	EN	Yes, Puerto Rican	United States: Puerto Rico	Yes	26-35				Hispanic/Latino				Female	$16,000-25,000	Partnered	Associate’s degree	1	Two times a year	In my home country	Somewhat comfortable	Somewhat comfortable	Moderately comfortable	Neither comfortable nor uncomfortable	Moderately comfortable	Moderately comfortable	Moderately comfortable	True	Liver	Heart	Measles	Cough	Pain	Strongly agree	Somewhat agree	Neither agree nor disagree	Somewhat agree	Somewhat agree	Somewhat agree	Somewhat agree	Somewhat agree	Neither agree nor disagree	Somewhat agree	Somewhat agree	Somewhat agree	Somewhat agree	Somewhat agree	Almost Always
1658	English	True	EN	Yes, another Hispanic, Latino, or Spanish origin; for example Salvadorian, Dominican, Columbian, Guatemalan, Spaniard, Ecuadorian, Etc.	Venezuela, Bolivarian Republic of...	Yes	Over 55				Hispanic/Latino				Male	$36,000-$45,000	Married	Associate’s degree	1	Two times a year	In the United States	Totally comfortable	Totally comfortable	Totally comfortable	Totally comfortable	Totally comfortable	Totally comfortable	Totally comfortable	True	Liver	Heart	Measles	Cough	Pain	Somewhat agree	Strongly agree	Somewhat agree	Strongly agree	Strongly agree	Somewhat agree	Somewhat agree	Somewhat agree	Somewhat agree	Somewhat agree	Neither agree nor disagree	Neither agree nor disagree	Neither agree nor disagree	Neither agree nor disagree	Sometimes
456	English	True	EN	Yes, Mexian, Mexican American, Chicano	Mexico	Yes	36-45				Hispanic/Latino	White			Male	$76,000-$100,000	Married	Bachelor’s degree	1	Two times a year	In the United States	Totally comfortable	Totally comfortable	Moderately comfortable	Moderately comfortable	Neither comfortable nor uncomfortable	Somewhat comfortable	Somewhat comfortable	True	Liver	Heart	Measles	Cough	Pain	Strongly agree	Strongly disagree	Neither agree nor disagree	Neither agree nor disagree	Neither agree nor disagree	Neither agree nor disagree	Neither agree nor disagree	Somewhat disagree	Neither agree nor disagree	Neither agree nor disagree	Neither agree nor disagree	Somewhat agree	Neither agree nor disagree	Neither agree nor disagree	Most of the time
1182	English	True	EN	Yes, another Hispanic, Latino, or Spanish origin; for example Salvadorian, Dominican, Columbian, Guatemalan, Spaniard, Ecuadorian, Etc.	Nicaragua	Yes	26-35				Hispanic/Latino				Female	$45,000-$60,000	Married	Some college or vocational certificate	1	Two times a year	In my home country	Moderately comfortable	Moderately comfortable	Neither comfortable nor uncomfortable	Neither comfortable nor uncomfortable	Neither comfortable nor uncomfortable	Neither comfortable nor uncomfortable	Neither comfortable nor uncomfortable	True	Kidney	Heart	Measles	Cough	Pain	Somewhat agree	Somewhat agree	Neither agree nor disagree	Neither agree nor disagree	Neither agree nor disagree	Neither agree nor disagree	Neither agree nor disagree	Somewhat agree	Neither agree nor disagree	Somewhat agree	Somewhat disagree	Neither agree nor disagree	Somewhat agree	Neither agree nor disagree	Sometimes
666	English	True	EN	Yes, Cuban	Cape Verde	Yes	18-25			Black					Female	$45,000-$60,000		Some college or vocational certificate	1	Two times a year	In my home country	Neither comfortable nor uncomfortable	Moderately comfortable	Neither comfortable nor uncomfortable	Moderately comfortable	Not at all comfortable	Somewhat comfortable	Moderately comfortable	True	Kidney	Heart	Tetanus	Cough	Skull	Neither agree nor disagree	Somewhat agree	Neither agree nor disagree	Strongly agree	Neither agree nor disagree	Strongly agree	Somewhat disagree	Somewhat agree	Strongly agree	Somewhat disagree	Somewhat agree	Neither agree nor disagree	Neither agree nor disagree	Somewhat agree	Sometimes
354	English	True	EN	Yes, Puerto Rican	China	Yes	18-25		Asian			White			Male	Less than $5,000	Married	Have not finished high school	5+	More than two times a year	In the United States	Totally comfortable	Neither comfortable nor uncomfortable	Not at all comfortable	Somewhat comfortable	Neither comfortable nor uncomfortable	Totally comfortable	Neither comfortable nor uncomfortable	True	Mole	Cramp	Chart	Cough	Pain	Strongly disagree	Somewhat disagree	Strongly disagree	Strongly agree	Strongly agree	Neither agree nor disagree	Strongly disagree	Strongly agree	Neither agree nor disagree	Somewhat agree	Neither agree nor disagree	Strongly agree	Neither agree nor disagree	Strongly agree	Most of the time
2133	English	True	EN	Yes, Mexian, Mexican American, Chicano	Mexico	Yes	26-35				Hispanic/Latino				Male	$45,000-$60,000	Married	Associate’s degree	2	More than two times a year	In the United States	Totally comfortable	Totally comfortable	Totally comfortable	Totally comfortable	Totally comfortable	Totally comfortable	Totally comfortable	True	Liver	Heart	Measles	Cough	Pain	Somewhat agree	Somewhat agree	Neither agree nor disagree	Somewhat agree	Neither agree nor disagree	Somewhat agree	Strongly agree	Somewhat agree	Somewhat agree	Somewhat agree	Neither agree nor disagree	Somewhat agree	Strongly agree	Somewhat agree	Sometimes
1232	English	True	EN	Yes, Mexian, Mexican American, Chicano	Mexico	Yes	18-25				Hispanic/Latino				Female		Divorced	Some college or vocational certificate	1	As needed/When I am sick or get hurt	In the United States	Somewhat comfortable	Somewhat comfortable	Totally comfortable	Totally comfortable	Moderately comfortable	Moderately comfortable	Totally comfortable	True	Liver	Heart	Measles	Cough	Pain	Somewhat agree	Somewhat disagree	Strongly agree	Strongly agree	Somewhat agree	Somewhat agree	Strongly disagree	Somewhat agree	Strongly agree	Strongly agree	Strongly agree	Somewhat agree	Strongly agree	Somewhat agree	Rarely
1101	English	True	EN	Yes, another Hispanic, Latino, or Spanish origin; for example Salvadorian, Dominican, Columbian, Guatemalan, Spaniard, Ecuadorian, Etc.	Venezuela, Bolivarian Republic of...	Yes	36-45				Hispanic/Latino	White			Female	$45,000-$60,000	Married	Bachelor’s degree	2	More than two times a year	In my home country	Not at all comfortable	Somewhat comfortable	Somewhat comfortable	Not at all comfortable	Somewhat comfortable	Somewhat comfortable	Somewhat comfortable	True	Liver	Heart	Measles	Cough	Pain	Strongly agree	Somewhat disagree	Somewhat agree	Somewhat agree	Strongly agree	Strongly agree	Somewhat agree	Somewhat agree	Neither agree nor disagree	Somewhat agree	Somewhat disagree	Somewhat agree	Strongly agree	Somewhat agree	Sometimes
1977	English	True	EN	Yes, Puerto Rican	Madagascar	Yes	18-25				Hispanic/Latino	White			Female	$36,000-$45,000	Married	Bachelor’s degree	2	Once a year	In the United States	Neither comfortable nor uncomfortable	Neither comfortable nor uncomfortable	Neither comfortable nor uncomfortable	Moderately comfortable	Neither comfortable nor uncomfortable	Moderately comfortable	Moderately comfortable	True	Liver	Heart	Measles	Cough	Pain	Neither agree nor disagree	Neither agree nor disagree	Somewhat agree	Neither agree nor disagree	Somewhat agree	Strongly agree	Somewhat agree	Somewhat agree	Somewhat agree	Somewhat disagree	Somewhat agree	Somewhat agree	Somewhat agree	Somewhat agree	Sometimes
764	English	True	EN	Yes, Mexian, Mexican American, Chicano	Mexico	Yes	36-45				Hispanic/Latino	White			Male	$76,000-$100,000	Married	Advanced degree (masters, MD, DDS, PhD, etc)	2	As needed/When I am sick or get hurt	In the United States	Totally comfortable	Totally comfortable	Totally comfortable	Totally comfortable	Totally comfortable	Totally comfortable	Totally comfortable	True	Liver	Heart	Measles	Cough	Pain	Strongly agree	Neither agree nor disagree	Neither agree nor disagree	Strongly agree	Strongly agree	Strongly agree	Strongly agree	Strongly agree	Strongly agree	Strongly agree	Strongly agree	Strongly agree	Strongly agree	Strongly agree	Almost Always
294	English	True	EN	Yes, Mexian, Mexican American, Chicano	Albania	Yes	26-35		Asian						Male	Less than $5,000	Married	Associate’s degree	1	Less than every other year	In the United States	Neither comfortable nor uncomfortable	Neither comfortable nor uncomfortable	Somewhat comfortable	Neither comfortable nor uncomfortable	Somewhat comfortable	Neither comfortable nor uncomfortable	Somewhat comfortable	True	Mole	Kidney	Pink Eye	Nose	Pain	Neither agree nor disagree	Somewhat disagree	Somewhat disagree	Somewhat agree	Somewhat agree	Neither agree nor disagree	Somewhat agree	Somewhat agree	Neither agree nor disagree	Somewhat agree	Neither agree nor disagree	Neither agree nor disagree	Somewhat disagree	Neither agree nor disagree	Most of the time
940	English	True	EN	Yes, Mexian, Mexican American, Chicano	Mexico	Yes	36-45				Hispanic/Latino				Female	$45,000-$60,000	Married	Associate’s degree	2	More than two times a year	In the United States	Totally comfortable	Totally comfortable	Moderately comfortable	Moderately comfortable	Moderately comfortable	Totally comfortable	Totally comfortable	True	Liver	Heart	Measles	Cough	Pain	Somewhat agree	Somewhat agree	Somewhat agree	Strongly agree	Somewhat agree	Somewhat agree	Somewhat disagree	Somewhat agree	Strongly agree	Somewhat agree	Neither agree nor disagree	Somewhat agree	Somewhat agree	Somewhat agree	Sometimes
595	English	True	EN	Yes, Mexian, Mexican American, Chicano	Mexico	Yes	26-35				Hispanic/Latino				Female	$16,000-25,000	Partnered	Finished high school	2	As needed/When I am sick or get hurt	In the United States	Neither comfortable nor uncomfortable	Neither comfortable nor uncomfortable	Moderately comfortable	Moderately comfortable	Moderately comfortable	Moderately comfortable	Moderately comfortable	True	Liver	Heart	Poliio	Cough	Pain	Strongly agree	Neither agree nor disagree	Somewhat agree	Neither agree nor disagree	Somewhat agree	Somewhat agree	Neither agree nor disagree	Somewhat agree	Somewhat agree	Somewhat agree	Neither agree nor disagree	Somewhat disagree	Neither agree nor disagree	Strongly agree	Most of the time
2782	English	True	EN	Yes, Puerto Rican	United States: Puerto Rico	Yes	36-45				Hispanic/Latino	White			Female	$61,000-$75,000	Married	Associate’s degree	3	As needed/When I am sick or get hurt	In the United States	Totally comfortable	Totally comfortable	Totally comfortable	Totally comfortable	Totally comfortable	Totally comfortable	Totally comfortable	True	Liver	Heart	Measles	Cough	Pain	Strongly agree	Neither agree nor disagree	Neither agree nor disagree	Strongly agree	Strongly agree	Strongly agree	Somewhat disagree	Neither agree nor disagree	Neither agree nor disagree	Somewhat agree	Somewhat agree	Somewhat agree	Strongly agree	Strongly agree	Rarely
1058	English	True	EN	Yes, Mexian, Mexican American, Chicano	Mexico	Yes	36-45				Hispanic/Latino				Female	Over $100,000	Married	Advanced degree (masters, MD, DDS, PhD, etc)	2	More than two times a year	In another country besides the United States or my home country	Moderately comfortable	I do not go to work	Neither comfortable nor uncomfortable	Moderately comfortable	Moderately comfortable	Moderately comfortable	Moderately comfortable	True	Liver	Heart	Measles	Cough	Pain	Somewhat agree	Somewhat disagree	Somewhat agree	Strongly agree	Somewhat agree	Neither agree nor disagree	Strongly disagree	Strongly agree	Somewhat disagree	Neither agree nor disagree	Strongly disagree	Strongly agree	Neither agree nor disagree	Somewhat disagree	Rarely
287	English	True	EN	Yes, Cuban	Bolivia	Yes	Over 55						Other (please specify)			Less than $5,000	Widow/Widower	Some college or vocational certificate	2	Every other year	In my home country	Neither comfortable nor uncomfortable	Somewhat comfortable	Moderately comfortable	Neither comfortable nor uncomfortable	Somewhat comfortable	Not at all comfortable	Totally comfortable	True	Liver	Skin	Chart	Skull	Dental	Strongly disagree	Strongly disagree	Strongly disagree	Strongly disagree	Strongly disagree	Strongly disagree		Strongly agree	Neither agree nor disagree	Strongly disagree	Strongly disagree			Strongly agree	Never
626	English	True	EN	Yes, Puerto Rican	Jordan	Yes	18-25			Black					Male	$5,000-15,000	Partnered	Associate’s degree	1	Once a year	In the United States	Moderately comfortable	Totally comfortable	Totally comfortable	Totally comfortable	Totally comfortable	Totally comfortable	Totally comfortable	True	Liver	Heart	Measles	Cough	Pain	Strongly agree	Strongly agree	Strongly agree	Strongly agree	Strongly agree	Strongly agree	Strongly agree	Strongly agree	Strongly agree	Strongly agree	Strongly agree	Strongly agree	Strongly agree	Strongly agree	Sometimes
3365	English	True	EN	Yes, another Hispanic, Latino, or Spanish origin; for example Salvadorian, Dominican, Columbian, Guatemalan, Spaniard, Ecuadorian, Etc.	Spain	Yes	36-45					White			Female	$61,000-$75,000	Divorced	Bachelor’s degree	1	More than two times a year	In the United States	Totally comfortable	Totally comfortable	Totally comfortable	Totally comfortable	Totally comfortable	Totally comfortable	Totally comfortable	True	Liver	Heart	Chart	Cold	Pain	Strongly disagree	Strongly disagree	Strongly agree	Somewhat agree	Somewhat agree	Strongly disagree	Strongly agree	Somewhat disagree	Somewhat disagree	Somewhat agree	Somewhat agree	Strongly disagree	Somewhat disagree	Somewhat disagree	Never
293	English	True	EN	Yes, Puerto Rican	United States: Puerto Rico	Yes	26-35				Hispanic/Latino	White			Male	$76,000-$100,000	Married	Associate’s degree	1	Two times a year	In the United States	Totally comfortable	Totally comfortable	Somewhat comfortable	Moderately comfortable	Neither comfortable nor uncomfortable	Not at all comfortable	Moderately comfortable	True	Liver	Heart	Pink Eye	Orgin	Cold	Neither agree nor disagree	Somewhat agree	Somewhat agree	Somewhat agree	Somewhat disagree	Strongly agree	Strongly agree	Somewhat agree	Somewhat agree	Somewhat agree	Somewhat agree	Strongly agree	Somewhat agree	Somewhat agree	Rarely
2329	English	True	EN	Yes, Mexian, Mexican American, Chicano	Mexico	Yes	26-35				Hispanic/Latino				Female	$45,000-$60,000	Single	Associate’s degree	1	Once a year	In the United States	Totally comfortable	Totally comfortable	Totally comfortable	Totally comfortable	Totally comfortable	Totally comfortable	Totally comfortable	True	Liver	Heart	Measles	Cough	Pain	Neither agree nor disagree	Neither agree nor disagree	Strongly agree	Somewhat agree	Somewhat agree	Neither agree nor disagree	Somewhat agree	Somewhat agree	Neither agree nor disagree	Neither agree nor disagree	Neither agree nor disagree	Neither agree nor disagree	Neither agree nor disagree	Somewhat agree	Most of the time
1199	English	True	EN	Yes, Puerto Rican	United States: Puerto Rico	Yes	36-45				Hispanic/Latino				Female	$45,000-$60,000	Married	Bachelor’s degree	2	Two times a year	In the United States	Totally comfortable	Totally comfortable	Totally comfortable	Moderately comfortable	Totally comfortable	Totally comfortable	Totally comfortable	True	Kidney	Heart	Poliio	Cough	Pain	Somewhat agree	Somewhat disagree	Somewhat disagree	Neither agree nor disagree	Somewhat agree	Somewhat agree	Neither agree nor disagree	Somewhat agree	Neither agree nor disagree	Somewhat agree	Neither agree nor disagree	Somewhat disagree	Somewhat agree	Somewhat agree	Sometimes
2067	English	True	EN	Yes, Mexian, Mexican American, Chicano		Yes	Over 55				Hispanic/Latino				Female	Over $100,000	Married	Some college or vocational certificate	2	Once a year	In the United States	Totally comfortable	Totally comfortable	Totally comfortable	Totally comfortable	Totally comfortable	Totally comfortable	Totally comfortable	True	Liver	Heart	Measles	Cough	Pain	Neither agree nor disagree	Somewhat disagree	Strongly disagree	Neither agree nor disagree	Strongly agree	Somewhat disagree	Somewhat disagree	Somewhat agree	Strongly agree	Neither agree nor disagree	Somewhat agree	Somewhat agree	Somewhat agree	Strongly agree	Rarely
741	English	True	EN	Yes, another Hispanic, Latino, or Spanish origin; for example Salvadorian, Dominican, Columbian, Guatemalan, Spaniard, Ecuadorian, Etc.	Lithuania	Yes	26-35		Asian		Hispanic/Latino	White			Female	Over $100,000	Partnered	Advanced degree (masters, MD, DDS, PhD, etc)	2	As needed/When I am sick or get hurt	In another country besides the United States or my home country	Totally comfortable	Totally comfortable	Totally comfortable	Totally comfortable	Totally comfortable	Totally comfortable	Totally comfortable	True	Liver	Heart	Measles	Cough	Pain	Somewhat disagree	Somewhat disagree	Strongly agree	Strongly agree	Somewhat agree	Somewhat disagree	Somewhat agree	Strongly agree	Neither agree nor disagree	Somewhat agree	Neither agree nor disagree	Somewhat disagree	Somewhat agree	Strongly agree	Never
421	English	True	EN	Yes, another Hispanic, Latino, or Spanish origin; for example Salvadorian, Dominican, Columbian, Guatemalan, Spaniard, Ecuadorian, Etc.	Albania	Yes	18-25		Asian						Male	$5,000-15,000	Single	Advanced degree (masters, MD, DDS, PhD, etc)	3	Every other year		Moderately comfortable	Totally comfortable	Somewhat comfortable	Moderately comfortable	Neither comfortable nor uncomfortable	Neither comfortable nor uncomfortable	Neither comfortable nor uncomfortable	True	Mole	Cramp	Tetanus	Orgin	Cold	Neither agree nor disagree	Somewhat disagree	Strongly disagree	Somewhat disagree			Strongly disagree	Somewhat agree	Somewhat agree	Somewhat agree	Strongly agree	Somewhat agree	Somewhat agree	Somewhat agree	Most of the time
346	English	True	EN	Yes, Puerto Rican	El Salvador	Yes	26-35				Hispanic/Latino				Female	$61,000-$75,000	Married	Finished high school	2	Two times a year	In the United States	Totally comfortable	Totally comfortable	Totally comfortable	Neither comfortable nor uncomfortable	Moderately comfortable	Moderately comfortable	Moderately comfortable	True	Liver	Kidney	Measles	Cough	Pain	Strongly agree	Somewhat agree	Somewhat agree	Somewhat agree	Somewhat agree	Somewhat agree	Somewhat agree	Strongly agree	Neither agree nor disagree	Neither agree nor disagree	Neither agree nor disagree	Strongly agree	Neither agree nor disagree	Neither agree nor disagree	Most of the time
799	English	True	EN	Yes, Cuban	Bahrain	Yes	26-35				Hispanic/Latino				Female	$76,000-$100,000	Married	Bachelor’s degree	2	Every other year	In the United States	Not at all comfortable	Somewhat comfortable	Not at all comfortable	Neither comfortable nor uncomfortable	Neither comfortable nor uncomfortable	Neither comfortable nor uncomfortable	Neither comfortable nor uncomfortable	True	Mole	Kidney	Tetanus	Nose	Skull	Strongly disagree	Strongly disagree	Strongly agree	Strongly agree	Strongly agree	Strongly agree	Strongly agree	Neither agree nor disagree	Somewhat agree	Somewhat agree	Somewhat agree	Somewhat agree	Somewhat agree	Somewhat agree	Never
593	English	True	EN	Yes, another Hispanic, Latino, or Spanish origin; for example Salvadorian, Dominican, Columbian, Guatemalan, Spaniard, Ecuadorian, Etc.	Honduras	Yes	26-35				Hispanic/Latino				Female	$61,000-$75,000	Married	Associate’s degree	1	Less than every other year	In the United States	Totally comfortable	Totally comfortable	Somewhat comfortable	Moderately comfortable	Totally comfortable	Moderately comfortable	Moderately comfortable	True	Liver	Heart	Measles	Cough	Pain	Strongly agree	Somewhat disagree	Somewhat agree	Somewhat agree	Somewhat agree	Strongly disagree	Somewhat agree	Neither agree nor disagree	Neither agree nor disagree	Somewhat agree	Somewhat disagree	Somewhat disagree	Strongly agree	Somewhat agree	Most of the time
1168	English	True	EN	Yes, Mexian, Mexican American, Chicano	Mexico	Yes	26-35				Hispanic/Latino				Female	$16,000-25,000	Partnered	Finished high school	1	Two times a year	In the United States	Totally comfortable	Totally comfortable	Totally comfortable	Totally comfortable	Totally comfortable	Totally comfortable	Totally comfortable	True	Liver	Heart	Measles	Cough	Pain	Strongly agree	Strongly disagree	Strongly agree	Strongly agree	Strongly agree	Strongly disagree	Strongly disagree	Strongly agree	Strongly agree	Strongly agree	Neither agree nor disagree	Neither agree nor disagree	Strongly agree	Strongly agree	Never
646	English	True	EN	Yes, Puerto Rican	Thailand	Yes	26-35		Asian		Hispanic/Latino	White			Female	$76,000-$100,000	Partnered	Bachelor’s degree	2	As needed/When I am sick or get hurt	In the United States	Totally comfortable	Totally comfortable	Totally comfortable	Totally comfortable	Totally comfortable	Totally comfortable	Totally comfortable	True	Liver	Heart	Measles	Cough	Pain	Neither agree nor disagree	Neither agree nor disagree	Strongly agree	Strongly agree	Strongly agree	Neither agree nor disagree	Somewhat disagree	Somewhat agree	Somewhat agree	Strongly agree	Somewhat disagree	Somewhat disagree	Strongly agree	Strongly agree	Sometimes
493	English	True	EN	Yes, Mexian, Mexican American, Chicano	Guyana	Yes	26-35				Hispanic/Latino				Male	$5,000-15,000	Single	Finished high school	2	More than two times a year	In the United States	Totally comfortable	Moderately comfortable	Moderately comfortable	Neither comfortable nor uncomfortable	Moderately comfortable	Moderately comfortable	Neither comfortable nor uncomfortable	True	Kidney	Heart	Measles	Cold	Dental	Somewhat agree	Somewhat agree	Somewhat agree	Neither agree nor disagree	Neither agree nor disagree	Somewhat agree	Somewhat agree	Somewhat agree	Neither agree nor disagree	Strongly disagree	Neither agree nor disagree	Neither agree nor disagree	Somewhat agree	Neither agree nor disagree	Almost Always
381	English	True	EN	Yes, Mexian, Mexican American, Chicano	Greece	Yes	26-35		Asian		Hispanic/Latino				Female	$76,000-$100,000	Partnered	Bachelor’s degree	2	Once a year	In my home country	Totally comfortable	Totally comfortable	Neither comfortable nor uncomfortable	Moderately comfortable	Neither comfortable nor uncomfortable	Neither comfortable nor uncomfortable	Neither comfortable nor uncomfortable	True	Mole	Kidney	Tetanus	Nose	Cold	Neither agree nor disagree	Neither agree nor disagree	Neither agree nor disagree	Neither agree nor disagree	Neither agree nor disagree	Neither agree nor disagree	Neither agree nor disagree	Neither agree nor disagree	Neither agree nor disagree	Neither agree nor disagree	Neither agree nor disagree	Neither agree nor disagree	Neither agree nor disagree	Neither agree nor disagree	Never
963	English	True	EN	Yes, another Hispanic, Latino, or Spanish origin; for example Salvadorian, Dominican, Columbian, Guatemalan, Spaniard, Ecuadorian, Etc.	Spain	Yes	Over 55					White			Male	$45,000-$60,000	Married	Bachelor’s degree	2	More than two times a year	In the United States	Totally comfortable	Totally comfortable	Totally comfortable	Totally comfortable	Totally comfortable	Totally comfortable	Totally comfortable	True	Liver	Heart	Measles	Cough	Pain	Neither agree nor disagree	Neither agree nor disagree	Strongly agree	Strongly agree	Strongly agree	Neither agree nor disagree	Strongly disagree	Somewhat disagree	Neither agree nor disagree	Somewhat agree	Somewhat agree	Neither agree nor disagree	Strongly agree	Strongly agree	Rarely
830	English	True	EN	Yes, Mexian, Mexican American, Chicano	Mexico	Yes	36-45				Hispanic/Latino				Male	$36,000-$45,000	Married	Finished high school	1	Every other year	In the United States	Totally comfortable	Totally comfortable	Neither comfortable nor uncomfortable	Totally comfortable	Totally comfortable	Moderately comfortable	Totally comfortable	True	Liver	Heart	Measles	Cough	Pain	Somewhat agree	Strongly agree	Neither agree nor disagree	Strongly agree	Strongly agree	Neither agree nor disagree	Neither agree nor disagree	Strongly agree	Somewhat agree	Strongly agree	Strongly agree	Somewhat agree	Strongly agree	Somewhat agree	Most of the time
436	English	True	EN	Yes, Mexian, Mexican American, Chicano	Mexico	Yes	26-35					White			Female	$45,000-$60,000	Partnered	Associate’s degree	3	As needed/When I am sick or get hurt	In the United States	Totally comfortable	Totally comfortable	Totally comfortable	Totally comfortable	Totally comfortable	Totally comfortable	Totally comfortable	True	Liver	Heart	Measles	Cough	Pain	Strongly agree	Neither agree nor disagree	Neither agree nor disagree	Strongly agree	Strongly agree	Neither agree nor disagree	Neither agree nor disagree	Neither agree nor disagree	Neither agree nor disagree	Neither agree nor disagree	Neither agree nor disagree	Neither agree nor disagree	Neither agree nor disagree	Neither agree nor disagree	Almost Always
958	English	True	EN	Yes, another Hispanic, Latino, or Spanish origin; for example Salvadorian, Dominican, Columbian, Guatemalan, Spaniard, Ecuadorian, Etc.	Dominican Republic	Yes	18-25			Black	Hispanic/Latino				Female	Over $100,000	Single	Advanced degree (masters, MD, DDS, PhD, etc)	1	More than two times a year	In my home country	Totally comfortable	Totally comfortable	Neither comfortable nor uncomfortable	Moderately comfortable	Totally comfortable	Totally comfortable	Totally comfortable	True	Liver	Heart	Measles	Cough	Pain	Strongly agree	Somewhat agree	Strongly agree	Somewhat agree	Somewhat agree	Strongly agree	Strongly agree	Somewhat agree	Neither agree nor disagree	Strongly agree	Neither agree nor disagree	Neither agree nor disagree	Strongly agree	Strongly agree	Sometimes
546	English	True	EN	Yes, Mexian, Mexican American, Chicano	Mexico	Yes	36-45				Hispanic/Latino				Male	$36,000-$45,000	Married	Finished high school	1	Every other year	In my home country	Totally comfortable	Somewhat comfortable	Moderately comfortable	Moderately comfortable	Somewhat comfortable	Neither comfortable nor uncomfortable	Somewhat comfortable	False	Heart	Heart	Tetanus	Cold	Pain	Neither agree nor disagree	Somewhat agree	Somewhat disagree	Somewhat disagree	Neither agree nor disagree	Somewhat agree	Neither agree nor disagree	Neither agree nor disagree	Neither agree nor disagree	Somewhat disagree	Neither agree nor disagree	Somewhat disagree	Somewhat disagree	Neither agree nor disagree	Sometimes
1053	English	True	EN	Yes, Puerto Rican	France	Yes	18-25				Hispanic/Latino				Female	Less than $5,000	Married	Finished high school	3	Every other year	In my home country	Moderately comfortable	Neither comfortable nor uncomfortable	Not at all comfortable	Somewhat comfortable	Neither comfortable nor uncomfortable	Moderately comfortable	Totally comfortable	True	Kidney	Kidney	Pink Eye	Skull	Pain	Strongly disagree	Somewhat disagree	Neither agree nor disagree	Somewhat agree	Strongly agree	Strongly disagree	Somewhat disagree	Neither agree nor disagree	Somewhat agree	Strongly agree	Strongly disagree	Somewhat disagree	Neither agree nor disagree	Somewhat agree	Never
310	English	True	EN	Yes, Puerto Rican	Antigua and Barbuda	Yes	26-35				Hispanic/Latino				Female	$5,000-15,000	Married	Associate’s degree	4	Two times a year	In my home country	Totally comfortable	Totally comfortable	Moderately comfortable	Moderately comfortable	Moderately comfortable	Somewhat comfortable	Moderately comfortable	True	Kidney	Heart	Chart	Orgin	Cold	Neither agree nor disagree	Somewhat agree	Somewhat agree	Strongly agree	Strongly agree	Somewhat agree	Neither agree nor disagree	Somewhat disagree	Strongly disagree						Sometimes
913	English	True	EN	Yes, Mexian, Mexican American, Chicano	Mexico	Yes	18-25				Hispanic/Latino				Female	$16,000-25,000	Divorced	Have not finished high school	1	Less than every other year	In the United States	I do not attend school	Totally comfortable	Totally comfortable	Totally comfortable	Totally comfortable	Totally comfortable	Totally comfortable	True	Liver	Heart	Measles	Cough	Pain	Neither agree nor disagree	Neither agree nor disagree	Neither agree nor disagree	Neither agree nor disagree	Somewhat agree	Neither agree nor disagree	Neither agree nor disagree	Somewhat agree	Neither agree nor disagree	Somewhat agree	Somewhat agree	Somewhat agree	Neither agree nor disagree	Strongly agree	Rarely
802	English	True	EN	Yes, Mexian, Mexican American, Chicano	Mexico	Yes	36-45				Hispanic/Latino				Female	Less than $5,000	Divorced	Finished high school	2	Less than every other year	In the United States	Totally comfortable	Totally comfortable	Totally comfortable	Moderately comfortable	Neither comfortable nor uncomfortable	Totally comfortable	Totally comfortable	True	Liver	Heart	Measles	Cough	Pain	Strongly agree	Strongly agree	Neither agree nor disagree	Somewhat agree	Somewhat agree	Somewhat agree	Neither agree nor disagree	Somewhat agree	Neither agree nor disagree	Somewhat agree	Somewhat agree	Somewhat agree	Neither agree nor disagree	Somewhat agree	Almost Always
480	English	True	EN	Yes, Mexian, Mexican American, Chicano	Belize	Yes	26-35				Hispanic/Latino				Female	$26,000-$35,000	Married	Advanced degree (masters, MD, DDS, PhD, etc)	3	As needed/When I am sick or get hurt	In another country besides the United States or my home country	Totally comfortable	Totally comfortable	Moderately comfortable	Neither comfortable nor uncomfortable	Neither comfortable nor uncomfortable	Totally comfortable		True	Kidney	Heart	Tetanus	Cough	Pain	Strongly agree	Strongly disagree	Somewhat disagree	Strongly disagree	Somewhat disagree	Somewhat disagree	Neither agree nor disagree	Somewhat agree	Somewhat agree	Strongly disagree	Somewhat agree	Strongly agree	Somewhat disagree	Somewhat agree	Sometimes
403	English	True	EN	Yes, Puerto Rican	Armenia	Yes	26-35		Asian						Female	$26,000-$35,000	Married	Some college or vocational certificate	3	Two times a year	In my home country	Neither comfortable nor uncomfortable	I do not go to work	Neither comfortable nor uncomfortable	Somewhat comfortable	Not at all comfortable	Somewhat comfortable	Moderately comfortable	False	Kidney	Kidney	Tetanus	Orgin	Skull	Neither agree nor disagree	Strongly disagree	Neither agree nor disagree	Somewhat agree	Somewhat agree	Strongly agree	Neither agree nor disagree	Strongly disagree	Somewhat agree	Neither agree nor disagree	Somewhat agree	Strongly agree	Strongly agree	Neither agree nor disagree	Sometimes
728	English	True	EN	Yes, Mexian, Mexican American, Chicano	Mexico	Yes	36-45				Hispanic/Latino	White			Male	$36,000-$45,000	Married	Some college or vocational certificate	4	Two times a year	In my home country	Totally comfortable	Totally comfortable	Moderately comfortable	Totally comfortable	Totally comfortable	Totally comfortable	Totally comfortable	True	Liver	Heart	Measles	Cough	Pain	Strongly disagree	Strongly agree	Strongly agree	Strongly agree	Strongly agree	Neither agree nor disagree	Neither agree nor disagree	Strongly disagree	Strongly disagree	Neither agree nor disagree	Strongly agree	Strongly disagree	Strongly agree	Strongly agree	Rarely
958	English	True	EN	Yes, Puerto Rican	United States: Puerto Rico	Yes	36-45				Hispanic/Latino				Female	Over $100,000	Married	Bachelor’s degree	2	Two times a year	In the United States	Totally comfortable	Totally comfortable	Totally comfortable	Totally comfortable	Totally comfortable	Totally comfortable	Totally comfortable	True	Liver	Heart	Measles	Cough	Pain	Neither agree nor disagree	Somewhat disagree	Strongly agree	Strongly agree	Strongly agree	Somewhat disagree	Neither agree nor disagree	Neither agree nor disagree	Somewhat disagree	Somewhat agree	Neither agree nor disagree	Somewhat agree	Somewhat agree	Somewhat agree	Sometimes
1430	English	True	EN	Yes, Puerto Rican	United States: Puerto Rico	Yes	36-45				Hispanic/Latino				Female	Over $100,000	Married	Associate’s degree	3	Once a year	In the United States	Somewhat comfortable	Neither comfortable nor uncomfortable	Somewhat comfortable	Somewhat comfortable	Neither comfortable nor uncomfortable	Somewhat comfortable	Neither comfortable nor uncomfortable	True	Mole	Heart	Measles	Cough	Pain	Somewhat agree	Somewhat agree	Somewhat disagree	Neither agree nor disagree	Neither agree nor disagree	Somewhat disagree	Neither agree nor disagree	Neither agree nor disagree	Neither agree nor disagree	Neither agree nor disagree	Strongly disagree	Neither agree nor disagree	Somewhat disagree	Neither agree nor disagree	Rarely
542	English	True	EN	Yes, another Hispanic, Latino, or Spanish origin; for example Salvadorian, Dominican, Columbian, Guatemalan, Spaniard, Ecuadorian, Etc.	Venezuela, Bolivarian Republic of...	Yes	26-35				Hispanic/Latino	White			Female	$61,000-$75,000	Married	Bachelor’s degree	4	Two times a year	In the United States	Moderately comfortable	Neither comfortable nor uncomfortable	Moderately comfortable	Somewhat comfortable	Moderately comfortable	Neither comfortable nor uncomfortable	Neither comfortable nor uncomfortable	True	Liver	Heart	Measles	Cough	Pain	Neither agree nor disagree	Neither agree nor disagree	Somewhat agree	Neither agree nor disagree	Somewhat agree	Neither agree nor disagree	Somewhat agree	Neither agree nor disagree	Somewhat agree	Somewhat agree	Neither agree nor disagree	Neither agree nor disagree	Somewhat agree	Neither agree nor disagree	Rarely
965	English	True	EN	Yes, Cuban	Cuba	Yes	18-25				Hispanic/Latino				Female	$16,000-25,000	Single	Some college or vocational certificate	1	Every other year	In the United States	Moderately comfortable	Moderately comfortable	Not at all comfortable	Somewhat comfortable	Somewhat comfortable	Totally comfortable	Totally comfortable	True	Liver	Heart	Measles	Cough	Pain	Strongly agree	Strongly agree	Strongly agree	Strongly agree	Strongly agree	Strongly agree	Somewhat agree	Neither agree nor disagree	Neither agree nor disagree	Neither agree nor disagree	Somewhat disagree	Strongly agree	Strongly agree	Strongly agree	Almost Always
420	English	True	EN	Yes, another Hispanic, Latino, or Spanish origin; for example Salvadorian, Dominican, Columbian, Guatemalan, Spaniard, Ecuadorian, Etc.	Austria	Yes	26-35			Black					Female	$26,000-$35,000	Divorced	Bachelor’s degree	3	Two times a year	In another country besides the United States or my home country	Moderately comfortable	Moderately comfortable	Moderately comfortable	Moderately comfortable	Neither comfortable nor uncomfortable	Neither comfortable nor uncomfortable	Neither comfortable nor uncomfortable	False	Kidney		Chart			Somewhat disagree	Somewhat disagree	Strongly agree	Neither agree nor disagree	Strongly disagree	Somewhat disagree	Neither agree nor disagree	Strongly disagree	Somewhat disagree	Somewhat agree	Strongly disagree	Somewhat disagree	Neither agree nor disagree	Neither agree nor disagree	Most of the time
303	English	True	EN	Yes, Puerto Rican	Algeria	Yes	26-35			Black					Female	$5,000-15,000	Married	Some college or vocational certificate	2	Once a year	In my home country	Somewhat comfortable	Somewhat comfortable	Somewhat comfortable	Somewhat comfortable	Somewhat comfortable	Somewhat comfortable	Somewhat comfortable	True	Kidney	Cramp	Tetanus	Nose	Dental	Somewhat agree	Neither agree nor disagree	Neither agree nor disagree	Somewhat disagree	Somewhat disagree	Somewhat agree	Neither agree nor disagree	Neither agree nor disagree	Somewhat disagree	Somewhat disagree	Somewhat disagree	Strongly disagree	Strongly disagree	Neither agree nor disagree	Most of the time
501	English	True	EN	Yes, Puerto Rican	United States: Puerto Rico	Yes	26-35				Hispanic/Latino				Male	$45,000-$60,000	Married	Bachelor’s degree	2	Two times a year	In the United States	Totally comfortable	Totally comfortable	Not at all comfortable	Not at all comfortable	Not at all comfortable	Not at all comfortable	Not at all comfortable	True	Liver	Heart	Measles	Cough	Pain	Somewhat disagree	Strongly disagree	Somewhat agree	Strongly agree	Somewhat agree	Neither agree nor disagree	Somewhat agree	Strongly agree	Somewhat agree	Neither agree nor disagree	Neither agree nor disagree	Neither agree nor disagree	Strongly agree	Somewhat agree	Sometimes
932	English	True	EN	Yes, another Hispanic, Latino, or Spanish origin; for example Salvadorian, Dominican, Columbian, Guatemalan, Spaniard, Ecuadorian, Etc.	Dominican Republic	Yes	18-25			Black	Hispanic/Latino				Female	$45,000-$60,000	Single	Finished high school	1	Two times a year	In my home country	Totally comfortable	Totally comfortable	Totally comfortable	Moderately comfortable	Moderately comfortable	Moderately comfortable	Moderately comfortable	False	Liver	Heart	Measles	Cough	Pain	Somewhat agree	Somewhat agree	Somewhat agree	Somewhat agree	Neither agree nor disagree	Strongly disagree	Somewhat agree	Neither agree nor disagree	Neither agree nor disagree	Somewhat agree	Strongly agree	Neither agree nor disagree	Strongly agree	Neither agree nor disagree	Never
2869	English	True	EN	Yes, another Hispanic, Latino, or Spanish origin; for example Salvadorian, Dominican, Columbian, Guatemalan, Spaniard, Ecuadorian, Etc.	Venezuela, Bolivarian Republic of...	Yes	26-35			Black	Hispanic/Latino				Female	$76,000-$100,000	Married	Some college or vocational certificate	2	Once a year	In another country besides the United States or my home country	Neither comfortable nor uncomfortable	I do not go to work	Moderately comfortable	Moderately comfortable	Moderately comfortable	Moderately comfortable	Moderately comfortable	True	Liver	Heart	Measles	Cough	Pain	Somewhat agree	Neither agree nor disagree	Somewhat agree	Neither agree nor disagree	Somewhat agree	Neither agree nor disagree	Somewhat agree	Somewhat disagree	Somewhat agree	Neither agree nor disagree	Somewhat agree	Neither agree nor disagree	Strongly agree	Neither agree nor disagree	Sometimes
2182	English	True	EN	Yes, another Hispanic, Latino, or Spanish origin; for example Salvadorian, Dominican, Columbian, Guatemalan, Spaniard, Ecuadorian, Etc.	Venezuela, Bolivarian Republic of...	Yes	36-45				Hispanic/Latino				Female	Less than $5,000	Married	Bachelor’s degree	3	As needed/When I am sick or get hurt	In my home country	Moderately comfortable	Moderately comfortable	Totally comfortable	Moderately comfortable	Totally comfortable	Totally comfortable	Totally comfortable	False	Liver	Heart	Measles	Cough	Pain	Strongly agree	Strongly agree	Strongly agree	Strongly agree	Strongly agree	Strongly agree	Strongly agree	Strongly agree	Strongly agree	Strongly agree	Strongly agree	Strongly agree	Strongly agree	Strongly agree	Sometimes
3644	English	True	EN	Yes, Mexian, Mexican American, Chicano	Venezuela, Bolivarian Republic of...	Yes	36-45				Hispanic/Latino				Male	$36,000-$45,000	Married	Associate’s degree	2	Two times a year	In my home country	Moderately comfortable	Moderately comfortable	Totally comfortable	Moderately comfortable	Moderately comfortable	Moderately comfortable	Neither comfortable nor uncomfortable	True	Liver	Heart	Measles	Cough	Pain	Strongly agree	Somewhat disagree	Somewhat agree	Strongly agree	Strongly agree	Strongly agree	Strongly disagree	Strongly agree	Somewhat agree	Somewhat agree	Somewhat disagree	Strongly agree	Somewhat agree	Strongly agree	Most of the time
1321	English	True	EN	Yes, another Hispanic, Latino, or Spanish origin; for example Salvadorian, Dominican, Columbian, Guatemalan, Spaniard, Ecuadorian, Etc.	Syrian Arab Republic	Yes	36-45						Other (please specify)	Mixed	Female	Less than $5,000	Single	Some college or vocational certificate	5+	Every other year	In another country besides the United States or my home country	Moderately comfortable	Moderately comfortable	Somewhat comfortable	Neither comfortable nor uncomfortable	Totally comfortable	Moderately comfortable	Neither comfortable nor uncomfortable	True	Liver	Skin	Measles	Cough	Skull	Somewhat disagree	Somewhat disagree	Neither agree nor disagree	Somewhat agree	Somewhat agree	Neither agree nor disagree	Somewhat disagree	Somewhat agree	Neither agree nor disagree	Somewhat agree	Neither agree nor disagree	Somewhat agree	Somewhat agree	Somewhat agree	Rarely
1387	English	True	EN	Yes, Puerto Rican		Yes	26-35			Black	Hispanic/Latino	White			Female	$5,000-15,000	Single	Finished high school	1	More than two times a year	In the United States	Totally comfortable	Totally comfortable	Totally comfortable	Totally comfortable		Totally comfortable	Totally comfortable	True	Liver	Heart	Measles	Nose	Pain	Strongly disagree	Strongly disagree	Strongly agree		Strongly agree		Strongly disagree	Strongly agree	Somewhat disagree	Strongly agree	Somewhat disagree	Neither agree nor disagree	Somewhat agree	Strongly agree	Never
1737	English	True	EN	Yes, another Hispanic, Latino, or Spanish origin; for example Salvadorian, Dominican, Columbian, Guatemalan, Spaniard, Ecuadorian, Etc.	Colombia	Yes	26-35				Hispanic/Latino	White			Male	$45,000-$60,000	Partnered	Associate’s degree	2	Once a year	In my home country	Totally comfortable	Totally comfortable	Totally comfortable	Totally comfortable	Totally comfortable	Totally comfortable	Totally comfortable	True	Liver	Heart	Measles	Cough	Pain	Strongly disagree	Strongly disagree	Strongly agree	Strongly agree	Strongly agree	Strongly disagree	Somewhat agree	Strongly agree	Strongly agree	Strongly agree	Strongly disagree	Strongly agree	Strongly agree	Strongly agree	Never
1145	English	True	EN	Yes, another Hispanic, Latino, or Spanish origin; for example Salvadorian, Dominican, Columbian, Guatemalan, Spaniard, Ecuadorian, Etc.	Venezuela, Bolivarian Republic of...	Yes	Over 55				Hispanic/Latino				Female	$16,000-25,000	Partnered	Advanced degree (masters, MD, DDS, PhD, etc)	3	As needed/When I am sick or get hurt	In the United States	Totally comfortable	Totally comfortable	Moderately comfortable	Neither comfortable nor uncomfortable	Moderately comfortable	Moderately comfortable	Moderately comfortable	True	Liver	Heart	Measles	Cough	Pain	Somewhat disagree	Somewhat agree	Neither agree nor disagree	Somewhat agree	Somewhat agree	Somewhat agree	Neither agree nor disagree	Neither agree nor disagree	Neither agree nor disagree	Somewhat agree	Somewhat agree	Somewhat agree	Somewhat agree	Somewhat agree	Sometimes
759	English	True	EN	Yes, another Hispanic, Latino, or Spanish origin; for example Salvadorian, Dominican, Columbian, Guatemalan, Spaniard, Ecuadorian, Etc.	Venezuela, Bolivarian Republic of...	Yes	26-35				Hispanic/Latino	White			Female	$16,000-25,000	Married	Finished high school	1	Less than every other year	In the United States	Somewhat comfortable	Somewhat comfortable	Totally comfortable	Not at all comfortable	Somewhat comfortable	Moderately comfortable	Totally comfortable	True	Liver	Heart	Poliio	Cough	Pain	Strongly agree	Neither agree nor disagree	Neither agree nor disagree	Somewhat disagree	Somewhat agree	Neither agree nor disagree	Somewhat disagree	Somewhat agree	Strongly agree	Somewhat agree	Neither agree nor disagree	Neither agree nor disagree	Somewhat disagree	Somewhat agree	Most of the time
1161	English	True	EN	Yes, Puerto Rican	United States: Puerto Rico	Yes	26-35				Hispanic/Latino				Female	$5,000-15,000	Married	Some college or vocational certificate	3	As needed/When I am sick or get hurt	In my home country	Totally comfortable		Totally comfortable	Totally comfortable	Totally comfortable	Moderately comfortable	Totally comfortable	True	Liver	Heart	Measles	Cough	Pain	Somewhat agree	Somewhat agree	Strongly agree	Somewhat agree	Somewhat agree	Somewhat agree	Somewhat agree	Somewhat agree	Somewhat disagree	Somewhat agree	Neither agree nor disagree	Neither agree nor disagree	Somewhat agree	Somewhat agree	Never
3863	English	True	EN	Yes, Cuban	Cuba	Yes	26-35				Hispanic/Latino				Male	Over $100,000	Widow/Widower	Advanced degree (masters, MD, DDS, PhD, etc)	1	Two times a year	In the United States	Totally comfortable	Totally comfortable	Not at all comfortable	Totally comfortable	Totally comfortable	Totally comfortable	Totally comfortable	True	Skin	Heart	Measles	Orgin	Pain	Strongly disagree	Strongly agree	Strongly agree	Strongly agree	Strongly agree	Strongly disagree	Strongly disagree	Strongly agree	Strongly agree	Strongly agree	Strongly disagree	Strongly disagree	Strongly agree	Strongly agree	Never
685	English	True	EN	Yes, Puerto Rican	United States: Puerto Rico	Yes	26-35				Hispanic/Latino	White			Female	$61,000-$75,000	Partnered	Bachelor’s degree	2	Two times a year	In the United States	Totally comfortable	Totally comfortable	Totally comfortable	Totally comfortable	Totally comfortable	Totally comfortable	Totally comfortable	True	Liver	Heart	Measles	Cough	Pain	Neither agree nor disagree	Somewhat disagree	Strongly agree	Strongly agree	Strongly agree	Neither agree nor disagree	Neither agree nor disagree	Strongly agree	Somewhat agree	Somewhat agree	Somewhat agree	Somewhat agree	Somewhat agree	Strongly agree	Sometimes
846	English	True	EN	Yes, Mexian, Mexican American, Chicano	Mexico	Yes	36-45				Hispanic/Latino				Male	Over $100,000	Married	Bachelor’s degree	5+	Two times a year	In the United States	Totally comfortable	Totally comfortable	Totally comfortable	Totally comfortable	Totally comfortable	Totally comfortable	Totally comfortable	True	Heart	Heart	Measles	Cough	Dental	Strongly agree	Neither agree nor disagree	Neither agree nor disagree	Strongly agree	Strongly agree	Somewhat agree	Strongly disagree	Strongly agree	Somewhat agree	Strongly agree	Strongly disagree	Strongly agree	Strongly agree	Strongly agree	Sometimes
457	English	True	EN	Yes, Puerto Rican	United States: Puerto Rico	Yes	36-45				Hispanic/Latino	White			Male	$26,000-$35,000	Single	Finished high school	1	Two times a year	In the United States	Somewhat comfortable	Totally comfortable	Totally comfortable	Totally comfortable	Totally comfortable	Totally comfortable	Totally comfortable	True	Liver	Heart	Pink Eye	Cold	Pain	Somewhat disagree	Somewhat agree	Neither agree nor disagree	Neither agree nor disagree	Somewhat agree	Strongly disagree	Somewhat disagree	Somewhat agree	Neither agree nor disagree	Neither agree nor disagree	Somewhat disagree	Somewhat disagree	Somewhat agree	Somewhat agree	Most of the time
348	English	True	EN	Yes, Puerto Rican	Armenia	Yes	26-35				Hispanic/Latino				Female	$36,000-$45,000	Married		2	Once a year	In my home country	Moderately comfortable	Neither comfortable nor uncomfortable	Somewhat comfortable	Somewhat comfortable	Somewhat comfortable	Moderately comfortable	Moderately comfortable	True	Liver	Heart	Measles	Cough	Pain	Somewhat disagree	Somewhat agree	Somewhat agree	Somewhat agree	Somewhat agree	Somewhat agree	Somewhat agree	Somewhat agree	Somewhat agree	Somewhat agree	Somewhat agree	Somewhat agree	Somewhat agree	Somewhat agree	Rarely
666	English	True	EN	Yes, Mexian, Mexican American, Chicano	United States: Puerto Rico	Yes	18-25				Hispanic/Latino				Female	$76,000-$100,000	Partnered	Associate’s degree	2	Two times a year	In my home country	Somewhat comfortable	Moderately comfortable	Neither comfortable nor uncomfortable	Somewhat comfortable	Moderately comfortable	Moderately comfortable	Moderately comfortable	True	Liver	Cramp	Pink Eye	Nose	Cold	Somewhat agree	Neither agree nor disagree	Neither agree nor disagree	Somewhat agree	Somewhat agree	Somewhat agree	Somewhat agree	Somewhat agree	Neither agree nor disagree	Somewhat disagree	Strongly disagree	Somewhat disagree	Neither agree nor disagree	Somewhat agree	Rarely
647	English	True	EN	Yes, Mexian, Mexican American, Chicano	Mexico	Yes	26-35				Hispanic/Latino				Male	$36,000-$45,000	Partnered	Bachelor’s degree	3	Once a year	In the United States	Moderately comfortable	Totally comfortable	Totally comfortable	Totally comfortable	Totally comfortable	Totally comfortable	Totally comfortable	True	Liver	Heart	Measles	Cough	Pain	Somewhat agree	Neither agree nor disagree	Neither agree nor disagree	Strongly agree	Strongly agree	Strongly agree	Somewhat agree	Neither agree nor disagree	Somewhat disagree	Somewhat agree	Strongly agree	Neither agree nor disagree	Strongly agree	Strongly agree	Rarely
672	English	True	EN	Yes, Mexian, Mexican American, Chicano	Mexico	Yes	26-35				Hispanic/Latino				Male	Over $100,000	Married	Bachelor’s degree	3	More than two times a year	In the United States	Moderately comfortable	Moderately comfortable	Moderately comfortable	Moderately comfortable	Totally comfortable	Moderately comfortable	Totally comfortable	True	Liver	Heart	Measles	Cough	Pain	Strongly agree	Somewhat disagree	Somewhat disagree	Strongly agree	Somewhat agree	Strongly agree	Somewhat disagree	Somewhat agree	Somewhat agree	Strongly agree	Somewhat agree	Strongly agree	Strongly agree	Somewhat agree	Most of the time
900	English	True	EN	Yes, Mexian, Mexican American, Chicano	Egypt	Yes	36-45					White			Female	$76,000-$100,000	Married	Bachelor’s degree	4	As needed/When I am sick or get hurt	In the United States	Totally comfortable	Totally comfortable	Moderately comfortable	Totally comfortable	Totally comfortable	Moderately comfortable	Totally comfortable	True	Liver	Heart	Measles	Cough	Pain	Strongly disagree	Somewhat disagree	Somewhat disagree	Somewhat agree	Somewhat agree	Somewhat agree	Strongly agree	Somewhat agree	Somewhat agree	Somewhat agree	Somewhat agree	Strongly agree	Strongly agree	Somewhat agree	Sometimes
320	English	True	EN	Yes, Mexian, Mexican American, Chicano	Albania	Yes	26-35			Black	Hispanic/Latino				Female	$36,000-$45,000	Married	Finished high school	1	Every other year	In the United States	Somewhat comfortable	Somewhat comfortable	Neither comfortable nor uncomfortable	Neither comfortable nor uncomfortable	Neither comfortable nor uncomfortable	Neither comfortable nor uncomfortable	Neither comfortable nor uncomfortable	True	Heart	Heart	Tetanus	Orgin	Skull	Neither agree nor disagree	Somewhat disagree	Somewhat agree	Somewhat agree	Somewhat disagree	Somewhat agree	Strongly disagree	Somewhat disagree							Sometimes
13130	English	True	EN	Yes, Mexian, Mexican American, Chicano	Mexico	Yes	26-35				Hispanic/Latino				Female	$45,000-$60,000	Single	Associate’s degree	3	Two times a year	In the United States	Totally comfortable	Totally comfortable	Moderately comfortable	Totally comfortable	Totally comfortable	Neither comfortable nor uncomfortable	Totally comfortable	True	Liver	Heart	Measles	Cough	Pain	Neither agree nor disagree	Somewhat disagree	Strongly disagree	Strongly agree	Strongly agree	Strongly agree	Somewhat agree	Somewhat agree	Strongly agree	Somewhat agree	Somewhat disagree	Strongly agree	Strongly agree	Strongly agree	Rarely
554	English	True	EN	Yes, Mexian, Mexican American, Chicano	Colombia	Yes	Over 55			Black					Female	$5,000-15,000	Married	Bachelor’s degree	2	Less than every other year	In the United States	Somewhat comfortable	Somewhat comfortable	Totally comfortable	Totally comfortable	Moderately comfortable	Totally comfortable	Totally comfortable	True	Liver	Liver	Measles	Nose	Dental	Strongly agree	Strongly agree	Strongly agree	Strongly agree	Strongly agree	Strongly agree	Strongly agree	Strongly agree	Strongly agree	Strongly agree	Strongly agree	Strongly agree	Strongly agree	Strongly agree	Almost Always
561	English	True	EN	Yes, Mexian, Mexican American, Chicano	Mexico	Yes	18-25				Hispanic/Latino				Male	$26,000-$35,000	Single	Finished high school	2	More than two times a year	In my home country	Totally comfortable	Totally comfortable	Totally comfortable	Totally comfortable	Moderately comfortable	Moderately comfortable	Totally comfortable	True	Liver	Heart	Measles	Cough	Pain	Strongly agree	Somewhat agree	Somewhat disagree	Somewhat disagree	Somewhat agree	Neither agree nor disagree	Somewhat agree	Strongly disagree	Strongly agree		Strongly agree	Strongly agree	Somewhat disagree	Somewhat agree	Sometimes
298	English	True	EN	Yes, Mexian, Mexican American, Chicano	Mexico	Yes	18-25				Hispanic/Latino	White			Female	$61,000-$75,000	Single	Bachelor’s degree	2	Once a year	In the United States	Somewhat comfortable	Neither comfortable nor uncomfortable	Somewhat comfortable	Neither comfortable nor uncomfortable	Neither comfortable nor uncomfortable	Somewhat comfortable	Not at all comfortable	True	Liver	Heart		Cough	Pain	Neither agree nor disagree	Neither agree nor disagree	Somewhat disagree	Somewhat agree	Somewhat agree	Strongly disagree	Neither agree nor disagree	Somewhat agree	Neither agree nor disagree	Strongly disagree	Neither agree nor disagree	Somewhat agree	Neither agree nor disagree	Somewhat agree	Sometimes
1029	English	True	EN	Yes, another Hispanic, Latino, or Spanish origin; for example Salvadorian, Dominican, Columbian, Guatemalan, Spaniard, Ecuadorian, Etc.	Colombia	Yes	36-45				Hispanic/Latino	White			Male	$45,000-$60,000	Married	Associate’s degree	3	Every other year	In the United States	Totally comfortable	Totally comfortable	Totally comfortable	Totally comfortable	Totally comfortable		Totally comfortable	True	Mole	Heart	Measles	Cough	Pain	Neither agree nor disagree	Somewhat disagree	Somewhat agree	Strongly agree	Strongly agree	Neither agree nor disagree	Strongly disagree	Strongly agree	Somewhat disagree	Strongly agree	Somewhat disagree	Strongly agree	Strongly agree	Strongly agree	Sometimes
442	English	True	EN	Yes, Mexian, Mexican American, Chicano	Cambodia	Yes	26-35		Asian						Female	$26,000-$35,000	Married	Some college or vocational certificate	1	Every other year	In the United States	Somewhat comfortable	Somewhat comfortable	Not at all comfortable	Somewhat comfortable	Neither comfortable nor uncomfortable	Moderately comfortable	Totally comfortable	True	Liver	Cramp	Measles	Nose	Dental	Strongly disagree	Somewhat disagree	Neither agree nor disagree	Somewhat agree	Somewhat agree	Strongly agree	Somewhat agree	Neither agree nor disagree	Somewhat disagree	Neither agree nor disagree	Somewhat agree	Strongly agree	Strongly agree	Strongly agree	Sometimes
409	English	True	EN	Yes, Puerto Rican	Canada	Yes	36-45	Native American or Alaska Native			Hispanic/Latino				Female	$36,000-$45,000	Married	Some college or vocational certificate	3	Less than every other year	In my home country	Somewhat comfortable	Not at all comfortable	Somewhat comfortable	Not at all comfortable	Not at all comfortable	Moderately comfortable	Somewhat comfortable	True	Mole	Liver	Tetanus	Nose		Neither agree nor disagree	Somewhat disagree	Somewhat disagree	Neither agree nor disagree	Strongly disagree	Somewhat disagree	Strongly disagree	Strongly disagree	Strongly disagree	Strongly disagree	Strongly disagree	Somewhat agree	Strongly disagree	Neither agree nor disagree	Sometimes
1630	English	True	EN	Yes, Mexian, Mexican American, Chicano	Cuba	Yes	36-45				Hispanic/Latino				Male	Over $100,000	Married	Advanced degree (masters, MD, DDS, PhD, etc)	3	Two times a year	In my home country	Moderately comfortable	Totally comfortable	Totally comfortable	Moderately comfortable	Neither comfortable nor uncomfortable	Moderately comfortable	Totally comfortable	True	Liver	Heart	Measles	Cough	Pain	Strongly agree	Somewhat agree	Somewhat disagree	Strongly agree	Strongly agree	Strongly agree	Strongly disagree	Strongly agree	Strongly agree	Strongly agree	Strongly disagree	Strongly agree	Strongly agree	Somewhat agree	Most of the time
1234	English	True	EN	Yes, another Hispanic, Latino, or Spanish origin; for example Salvadorian, Dominican, Columbian, Guatemalan, Spaniard, Ecuadorian, Etc.	Cambodia	Yes	26-35	Native American or Alaska Native		Black	Hispanic/Latino				Female	$76,000-$100,000	Married	Bachelor’s degree	4	As needed/When I am sick or get hurt	In the United States	Moderately comfortable	Totally comfortable	Totally comfortable	Totally comfortable	Moderately comfortable	Totally comfortable	Moderately comfortable	True	Liver	Cramp	Measles	Cough	Pain	Strongly agree	Strongly disagree	Somewhat disagree	Strongly agree	Neither agree nor disagree	Somewhat agree	Neither agree nor disagree	Somewhat agree	Somewhat disagree	Somewhat agree	Neither agree nor disagree	Somewhat agree	Somewhat disagree	Somewhat agree	Sometimes
1398	English	True	EN	Yes, Puerto Rican	Mexico	Yes	18-25				Hispanic/Latino				Female	$26,000-$35,000	Married	Finished high school	1	Once a year	In my home country	Somewhat comfortable		Somewhat comfortable	Moderately comfortable	Moderately comfortable	Moderately comfortable	Moderately comfortable	True	Liver	Heart	Measles	Cough	Pain	Somewhat agree	Somewhat disagree	Somewhat agree	Strongly agree	Strongly agree	Somewhat disagree	Strongly agree	Somewhat agree	Strongly agree	Somewhat agree	Somewhat agree	Somewhat agree	Somewhat agree	Somewhat agree	Sometimes
335	English	True	EN	Yes, Puerto Rican	Spain	Yes	26-35	Native American or Alaska Native			Hispanic/Latino				Male	$16,000-25,000	Partnered	Some college or vocational certificate	2	Two times a year	In my home country	Somewhat comfortable	Somewhat comfortable	Somewhat comfortable	Not at all comfortable	Moderately comfortable	Neither comfortable nor uncomfortable	Somewhat comfortable	True	Mole	Heart	Tetanus	Orgin	Pain	Somewhat disagree	Somewhat agree	Somewhat disagree	Strongly disagree	Somewhat disagree	Neither agree nor disagree	Somewhat disagree	Strongly disagree	Neither agree nor disagree	Strongly disagree	Somewhat disagree	Somewhat disagree	Strongly disagree	Somewhat disagree	Rarely
736	English	True	EN	Yes, Puerto Rican	United States: Puerto Rico	Yes	Over 55				Hispanic/Latino				Female	$16,000-25,000	Married	Have not finished high school	2	More than two times a year	In the United States	Totally comfortable	I do not go to work	Totally comfortable	Totally comfortable	Totally comfortable	Totally comfortable	Totally comfortable	True	Liver	Heart	Measles	Cough	Pain	Neither agree nor disagree	Strongly disagree	Strongly agree	Strongly agree	Strongly agree	Neither agree nor disagree	Strongly disagree	Strongly agree	Somewhat agree	Strongly agree	Strongly disagree	Strongly disagree	Somewhat agree	Strongly agree	Never
478	English	True	EN	Yes, Cuban	Cuba	Yes	36-45				Hispanic/Latino				Male	$36,000-$45,000	Married	Bachelor’s degree	3	Two times a year	In my home country	Neither comfortable nor uncomfortable	Somewhat comfortable	Somewhat comfortable	Neither comfortable nor uncomfortable	Somewhat comfortable	Neither comfortable nor uncomfortable	Somewhat comfortable	False	Liver	Heart	Measles	Cough	Pain	Strongly agree	Somewhat disagree	Somewhat agree	Strongly agree	Strongly agree	Strongly agree	Somewhat disagree	Somewhat agree	Somewhat agree	Neither agree nor disagree	Neither agree nor disagree	Strongly disagree	Somewhat agree	Somewhat agree	Sometimes
326	English	True	EN	Yes, Puerto Rican	Cuba	Yes	18-25				Hispanic/Latino				Male	$26,000-$35,000	Single	Some college or vocational certificate	3	Two times a year	In my home country	Neither comfortable nor uncomfortable	Moderately comfortable	Not at all comfortable	Neither comfortable nor uncomfortable	Neither comfortable nor uncomfortable	Somewhat comfortable	Somewhat comfortable	True	Mole	Kidney		Cold	Skull	Neither agree nor disagree	Somewhat disagree	Strongly disagree	Somewhat disagree	Somewhat disagree	Neither agree nor disagree	Somewhat agree	Somewhat disagree	Somewhat agree	Somewhat agree	Neither agree nor disagree	Neither agree nor disagree	Neither agree nor disagree	Neither agree nor disagree	Sometimes
1120	English	True	EN	Yes, Mexian, Mexican American, Chicano	Germany	Yes	26-35				Hispanic/Latino				Female	Over $100,000	Married	Bachelor’s degree	2	Two times a year	In my home country	Totally comfortable	Totally comfortable	Neither comfortable nor uncomfortable	Neither comfortable nor uncomfortable	Neither comfortable nor uncomfortable	Neither comfortable nor uncomfortable	Neither comfortable nor uncomfortable	True	Liver	Heart	Measles	Cough	Pain	Strongly agree	Neither agree nor disagree	Neither agree nor disagree	Neither agree nor disagree	Neither agree nor disagree	Neither agree nor disagree	Neither agree nor disagree	Neither agree nor disagree	Neither agree nor disagree	Neither agree nor disagree	Neither agree nor disagree	Neither agree nor disagree	Neither agree nor disagree	Neither agree nor disagree	Sometimes
703	English	True	EN	Yes, Mexian, Mexican American, Chicano	Mexico	Yes	36-45				Hispanic/Latino				Female	$26,000-$35,000	Partnered	Some college or vocational certificate	2	More than two times a year	In the United States	Totally comfortable	Totally comfortable	Not at all comfortable	Totally comfortable	Totally comfortable	Totally comfortable	Totally comfortable	True	Liver	Heart	Measles	Cough	Pain	Strongly disagree	Strongly disagree	Strongly agree	Strongly agree	Strongly agree	Strongly disagree	Somewhat disagree	Somewhat agree	Strongly agree	Strongly agree	Neither agree nor disagree	Somewhat agree	Strongly agree	Strongly agree	Sometimes
386	English	True	EN	Yes, Puerto Rican	El Salvador	Yes	26-35					White			Female	$16,000-25,000	Married	Associate’s degree	3	Once a year	In my home country	Somewhat comfortable	Somewhat comfortable	Somewhat comfortable	Somewhat comfortable	Somewhat comfortable	Somewhat comfortable	Somewhat comfortable	True	Liver	Liver	Pink Eye	Nose	Pain	Somewhat disagree	Somewhat disagree	Somewhat disagree	Somewhat disagree	Somewhat disagree	Somewhat disagree	Somewhat disagree	Somewhat disagree	Somewhat disagree	Somewhat disagree	Somewhat disagree	Somewhat disagree	Somewhat disagree	Somewhat disagree	Sometimes
416	English	True	EN	Yes, Mexian, Mexican American, Chicano	Mexico	Yes	18-25				Hispanic/Latino	White			Female	$45,000-$60,000	Single	Bachelor’s degree	3	As needed/When I am sick or get hurt	In the United States	Somewhat comfortable	Neither comfortable nor uncomfortable	Neither comfortable nor uncomfortable	Neither comfortable nor uncomfortable	Neither comfortable nor uncomfortable	Somewhat comfortable	Neither comfortable nor uncomfortable	True	Liver	Heart	Measles	Cough	Pain	Neither agree nor disagree	Somewhat agree	Somewhat agree	Somewhat agree	Neither agree nor disagree	Strongly agree	Somewhat disagree	Neither agree nor disagree	Neither agree nor disagree	Strongly agree	Somewhat agree	Somewhat agree	Neither agree nor disagree	Somewhat agree	Most of the time
359	English	True	EN	Yes, Mexian, Mexican American, Chicano	Brazil	Yes	18-25				Hispanic/Latino				Male	$45,000-$60,000	Married	Bachelor’s degree	2	As needed/When I am sick or get hurt	In the United States	Totally comfortable	Totally comfortable	Totally comfortable	Totally comfortable	Totally comfortable	Totally comfortable	Totally comfortable	True	Liver	Heart	Measles	Cough	Pain	Strongly agree	Strongly agree	Strongly agree	Strongly agree	Strongly agree	Strongly agree	Strongly agree	Strongly agree	Strongly agree	Somewhat agree	Strongly agree	Strongly agree	Strongly agree	Strongly agree	Most of the time
360	English	True	EN	Yes, Mexian, Mexican American, Chicano	Mexico	Yes	26-35				Hispanic/Latino				Male	Over $100,000	Partnered	Bachelor’s degree	2	Two times a year	In the United States	Totally comfortable	Totally comfortable	Totally comfortable	Totally comfortable	Totally comfortable	Totally comfortable	Totally comfortable	True	Liver	Heart	Measles	Cough	Pain	Strongly agree	Strongly agree	Strongly agree	Strongly agree	Strongly agree	Strongly agree	Strongly agree	Strongly agree	Strongly agree	Strongly agree	Strongly agree	Strongly agree	Strongly agree	Strongly agree	Sometimes
725	English	True	EN	Yes, Puerto Rican	United States: Puerto Rico	Yes	26-35			Black	Hispanic/Latino				Male	$76,000-$100,000	Married	Some college or vocational certificate	2	Once a year	In the United States	Totally comfortable	Totally comfortable	Totally comfortable	Totally comfortable	Totally comfortable	Totally comfortable	Totally comfortable	True	Liver	Heart	Measles	Cough	Pain	Somewhat agree	Neither agree nor disagree	Neither agree nor disagree	Somewhat agree	Somewhat agree	Neither agree nor disagree	Neither agree nor disagree	Somewhat agree	Somewhat agree	Somewhat agree	Neither agree nor disagree	Neither agree nor disagree	Strongly agree	Strongly agree	Sometimes
297	English	True	EN	Yes, Mexian, Mexican American, Chicano	United Kingdom of Great Britain and Northern Ireland	Yes	18-25				Hispanic/Latino				Male	$26,000-$35,000	Single	Finished high school	1	Every other year	In the United States	Somewhat comfortable	Somewhat comfortable	Not at all comfortable	Neither comfortable nor uncomfortable	Somewhat comfortable	Somewhat comfortable	Neither comfortable nor uncomfortable	True	Liver	Cramp	Measles	Nose	Cold	Neither agree nor disagree	Somewhat disagree	Somewhat disagree	Neither agree nor disagree	Somewhat agree	Neither agree nor disagree	Neither agree nor disagree	Somewhat disagree	Neither agree nor disagree	Neither agree nor disagree	Strongly agree	Neither agree nor disagree	Somewhat disagree	Somewhat disagree	Sometimes
404	English	True	EN	Yes, Mexian, Mexican American, Chicano	El Salvador	Yes	18-25				Hispanic/Latino				Female	$61,000-$75,000	Married	Advanced degree (masters, MD, DDS, PhD, etc)	4	Every other year	In the United States	Totally comfortable	Totally comfortable	Moderately comfortable	Moderately comfortable	Moderately comfortable	Totally comfortable	Moderately comfortable	True	Kidney	Heart	Pink Eye	Skull	Dental	Strongly agree	Strongly agree	Somewhat agree	Neither agree nor disagree	Somewhat agree	Strongly agree	Somewhat disagree	Somewhat disagree	Somewhat disagree	Strongly agree	Strongly agree	Neither agree nor disagree	Strongly agree	Somewhat agree	Sometimes
319	English	True	EN	Yes, Mexian, Mexican American, Chicano	Brazil	Yes	26-35			Black	Hispanic/Latino				Male	$61,000-$75,000	Married	Associate’s degree	4	Once a year	In the United States	Moderately comfortable	Moderately comfortable	Neither comfortable nor uncomfortable	Somewhat comfortable	Somewhat comfortable	Not at all comfortable	Somewhat comfortable	True	Kidney	Heart	Poliio	Cough	Pain	Strongly agree	Neither agree nor disagree	Somewhat agree	Neither agree nor disagree	Strongly agree	Somewhat agree	Neither agree nor disagree	Neither agree nor disagree	Somewhat disagree	Somewhat disagree	Somewhat disagree	Strongly disagree	Neither agree nor disagree	Strongly disagree	Rarely
762	English	True	EN	Yes, Puerto Rican	United States: Puerto Rico	Yes	Over 55				Hispanic/Latino				Female	$36,000-$45,000	Married	Associate’s degree	2	More than two times a year	In the United States	Totally comfortable	Totally comfortable	Totally comfortable	Totally comfortable	Totally comfortable	Totally comfortable	Totally comfortable	False	Liver	Heart	Measles	Cough	Pain	Somewhat agree	Somewhat agree	Strongly agree	Somewhat agree	Somewhat disagree	Somewhat agree	Somewhat agree	Somewhat agree	Somewhat disagree	Somewhat agree	Somewhat disagree	Strongly agree	Strongly agree	Somewhat agree	Never
857	English	True	EN	Yes, Mexian, Mexican American, Chicano	Mexico	Yes	36-45				Hispanic/Latino				Female	$26,000-$35,000	Married	Have not finished high school	3	Once a year	In the United States	Totally comfortable	Totally comfortable	Totally comfortable	Totally comfortable	Totally comfortable	Totally comfortable	Totally comfortable	True	Liver	Heart	Measles	Cough	Pain	Neither agree nor disagree	Neither agree nor disagree	Somewhat disagree	Neither agree nor disagree	Somewhat agree	Neither agree nor disagree	Neither agree nor disagree	Neither agree nor disagree	Neither agree nor disagree	Somewhat agree	Somewhat agree	Somewhat agree	Somewhat agree	Somewhat agree	Sometimes
1199	English	True	EN	Yes, Mexian, Mexican American, Chicano	Cameroon	Yes	26-35				Hispanic/Latino				Female	$45,000-$60,000	Partnered	Finished high school	2	Two times a year	In the United States	Totally comfortable	I do not go to work	Totally comfortable	Totally comfortable	Totally comfortable	Moderately comfortable	Totally comfortable	True	Kidney	Heart	Measles	Orgin	Pain	Strongly disagree	Neither agree nor disagree	Neither agree nor disagree	Somewhat agree	Somewhat agree	Neither agree nor disagree	Somewhat agree	Strongly agree	Somewhat disagree	Neither agree nor disagree	Strongly agree	Somewhat agree	Strongly agree	Strongly agree	Never
513	English	True	EN	Yes, Mexian, Mexican American, Chicano	Egypt	Yes	26-35	Native American or Alaska Native				White			Female	$5,000-15,000	Married	Finished high school	3	Every other year	In the United States	Somewhat comfortable			Moderately comfortable	Somewhat comfortable	Somewhat comfortable	Somewhat comfortable	True	Heart	Cramp	Pink Eye	Cough	Pain	Neither agree nor disagree	Somewhat agree	Neither agree nor disagree	Somewhat disagree	Somewhat disagree	Strongly disagree									Most of the time
528	English	True	EN	Yes, Puerto Rican	Andorra	Yes	26-35					White			Male	$16,000-25,000	Partnered	Associate’s degree	2	More than two times a year	In my home country	Somewhat comfortable	Moderately comfortable	Somewhat comfortable	Somewhat comfortable	Somewhat comfortable			True	Mole	Kidney	Poliio		Cold	Somewhat disagree	Neither agree nor disagree	Neither agree nor disagree	Neither agree nor disagree	Somewhat agree	Strongly agree	Neither agree nor disagree	Strongly disagree	Strongly agree	Strongly agree	Somewhat agree	Neither agree nor disagree	Neither agree nor disagree	Neither agree nor disagree	Most of the time
1993	English	True	EN	Yes, another Hispanic, Latino, or Spanish origin; for example Salvadorian, Dominican, Columbian, Guatemalan, Spaniard, Ecuadorian, Etc.	Colombia	Yes	36-45				Hispanic/Latino				Female	$45,000-$60,000	Single	Bachelor’s degree	1	Once a year	In my home country	Moderately comfortable	Moderately comfortable	Neither comfortable nor uncomfortable	Neither comfortable nor uncomfortable	Neither comfortable nor uncomfortable	Neither comfortable nor uncomfortable	Neither comfortable nor uncomfortable	True	Liver	Heart	Measles	Cough	Pain	Somewhat agree	Neither agree nor disagree	Neither agree nor disagree	Neither agree nor disagree	Neither agree nor disagree	Neither agree nor disagree	Neither agree nor disagree	Neither agree nor disagree	Somewhat agree	Neither agree nor disagree	Neither agree nor disagree	Neither agree nor disagree	Neither agree nor disagree	Neither agree nor disagree	Sometimes
408	English	True	EN	Yes, Mexian, Mexican American, Chicano	Mexico	Yes	26-35					White			Male	$45,000-$60,000	Married	Bachelor’s degree	1	Two times a year	In my home country	Moderately comfortable	Totally comfortable	Totally comfortable	Moderately comfortable	Neither comfortable nor uncomfortable	Somewhat comfortable	Not at all comfortable	True	Heart	Heart	Measles	Cough	Pain	Strongly agree	Somewhat agree	Neither agree nor disagree	Somewhat disagree	Strongly disagree	Somewhat disagree	Neither agree nor disagree	Somewhat agree	Strongly agree	Somewhat agree	Neither agree nor disagree	Somewhat disagree	Strongly disagree	Somewhat disagree	Almost Always
444	English	True	EN	Yes, Mexian, Mexican American, Chicano	Argentina	Yes	18-25		Asian						Male	$36,000-$45,000	Single	Associate’s degree	3	More than two times a year	In the United States	Moderately comfortable	Totally comfortable	Not at all comfortable	Totally comfortable	Totally comfortable	Moderately comfortable	Totally comfortable	True	Liver	Heart	Poliio	Cough	Pain	Neither agree nor disagree	Strongly disagree	Strongly agree	Somewhat agree	Somewhat disagree	Strongly disagree	Strongly agree	Neither agree nor disagree	Neither agree nor disagree	Somewhat disagree	Strongly disagree	Somewhat agree	Strongly agree	Strongly agree	Rarely
324	English	True	EN	Yes, Puerto Rican	United States: Puerto Rico	Yes	36-45					White			Female	Over $100,000	Widow/Widower	Bachelor’s degree	2	As needed/When I am sick or get hurt	In the United States	Totally comfortable	Totally comfortable	Totally comfortable	Totally comfortable	Totally comfortable	Totally comfortable	Totally comfortable	True	Liver	Heart	Measles	Cough	Pain	Strongly agree	Strongly agree	Strongly agree	Strongly agree	Strongly agree	Strongly agree	Strongly agree	Strongly agree	Strongly agree	Strongly agree	Strongly agree	Strongly agree	Strongly agree	Strongly agree	Almost Always
363	English	True	EN	Yes, Mexian, Mexican American, Chicano	Spain	Yes	18-25								Female	$61,000-$75,000	Married	Associate’s degree	1	As needed/When I am sick or get hurt	In the United States	Totally comfortable	Totally comfortable	Totally comfortable	Totally comfortable	Totally comfortable	Totally comfortable	Totally comfortable	True	Kidney	Heart	Pink Eye	Cough		Strongly disagree	Strongly disagree	Strongly disagree	Strongly disagree	Strongly disagree	Strongly disagree	Strongly disagree	Strongly disagree	Strongly disagree	Strongly disagree	Strongly disagree	Strongly disagree	Strongly disagree	Strongly disagree	Never
623	English	True	EN	Yes, Mexian, Mexican American, Chicano	Argentina	Yes	18-25	Native American or Alaska Native			Hispanic/Latino				Female	$76,000-$100,000	Married	Bachelor’s degree	2	Two times a year	In my home country	Totally comfortable		Totally comfortable	Totally comfortable	Moderately comfortable	Moderately comfortable	Moderately comfortable	True	Liver	Heart	Measles	Cough	Pain	Somewhat agree	Somewhat disagree	Strongly agree	Somewhat agree	Strongly agree	Neither agree nor disagree	Somewhat disagree	Neither agree nor disagree	Somewhat agree	Neither agree nor disagree	Neither agree nor disagree	Somewhat disagree	Neither agree nor disagree	Strongly agree	Never
688	English	True	EN	Yes, Mexian, Mexican American, Chicano	Mexico	Yes	18-25				Hispanic/Latino				Male	Over $100,000	Married	Bachelor’s degree	5+	More than two times a year	In the United States	Totally comfortable	Totally comfortable	Totally comfortable	Totally comfortable	Totally comfortable	Totally comfortable	Totally comfortable	True	Liver	Heart	Measles	Cough	Pain	Strongly disagree	Strongly disagree	Strongly agree	Strongly agree	Strongly agree	Strongly disagree	Strongly agree	Strongly agree	Strongly agree	Strongly agree	Neither agree nor disagree	Neither agree nor disagree	Strongly agree	Strongly agree	Never
386	English	True	EN	Yes, Puerto Rican	United States: Puerto Rico	Yes	18-25	Native American or Alaska Native	Asian	Black	Hispanic/Latino				Female	Over $100,000	Partnered	Bachelor’s degree	2	Less than every other year	In the United States	Totally comfortable	Totally comfortable	Totally comfortable	Totally comfortable	Totally comfortable	Totally comfortable	Totally comfortable	True	Liver	Heart	Measles	Cough	Pain	Neither agree nor disagree	Neither agree nor disagree	Neither agree nor disagree	Somewhat agree	Strongly agree	Strongly agree	Somewhat agree	Somewhat agree	Somewhat agree	Strongly agree	Somewhat agree	Neither agree nor disagree	Somewhat agree	Somewhat agree	Sometimes
647	English	True	EN	Yes, Puerto Rican	United States: Puerto Rico	Yes	36-45				Hispanic/Latino	White			Male	$76,000-$100,000	Single	Advanced degree (masters, MD, DDS, PhD, etc)	2	Once a year	In the United States	Totally comfortable	Totally comfortable	Totally comfortable	Moderately comfortable	Moderately comfortable	Totally comfortable	Totally comfortable	False	Liver	Heart	Measles	Cough	Pain	Strongly agree	Somewhat agree	Strongly agree	Strongly agree	Somewhat agree	Somewhat agree	Strongly agree	Somewhat agree	Strongly agree	Neither agree nor disagree	Strongly disagree	Somewhat agree	Somewhat agree	Somewhat agree	Sometimes
467	English	True	EN	Yes, another Hispanic, Latino, or Spanish origin; for example Salvadorian, Dominican, Columbian, Guatemalan, Spaniard, Ecuadorian, Etc.	Ecuador	Yes	18-25				Hispanic/Latino				Female	$5,000-15,000	Single	Some college or vocational certificate	1	More than two times a year	In the United States	Totally comfortable	Totally comfortable	Somewhat comfortable	Not at all comfortable	Moderately comfortable	Moderately comfortable	Somewhat comfortable	True	Liver	Heart	Poliio	Cough	Pain	Strongly agree	Strongly agree	Strongly agree	Strongly agree	Strongly agree	Strongly agree	Strongly agree	Strongly agree	Strongly agree	Strongly agree	Strongly agree	Strongly agree	Strongly agree	Strongly agree	Sometimes
453	English	True	EN	Yes, Cuban	Algeria	Yes	18-25	Native American or Alaska Native							Male	$26,000-$35,000	Single	Associate’s degree	4	Once a year	In the United States	Somewhat comfortable	Neither comfortable nor uncomfortable	Moderately comfortable	Neither comfortable nor uncomfortable	Somewhat comfortable	Somewhat comfortable	Somewhat comfortable	True	Heart	Cramp	Measles	Skull	Dental	Neither agree nor disagree	Neither agree nor disagree	Somewhat disagree	Strongly agree	Somewhat disagree	Somewhat disagree	Somewhat agree	Somewhat disagree	Somewhat disagree		Strongly disagree	Neither agree nor disagree	Neither agree nor disagree		Almost Always
324	English	True	EN	Yes, Puerto Rican	Bahrain	Yes	26-35				Hispanic/Latino				Female	$45,000-$60,000	Divorced	Bachelor’s degree	3	Two times a year	In another country besides the United States or my home country	Somewhat comfortable	Totally comfortable	Neither comfortable nor uncomfortable	Totally comfortable	Totally comfortable	Moderately comfortable	Totally comfortable	True	Liver	Heart	Measles	Cough	Pain	Somewhat disagree	Somewhat disagree		Somewhat agree	Strongly agree	Strongly agree	Neither agree nor disagree	Somewhat disagree	Strongly disagree	Strongly agree	Somewhat agree	Somewhat disagree	Strongly disagree		Almost Always
923	English	True	EN	Yes, Mexian, Mexican American, Chicano	Mexico	Yes	26-35				Hispanic/Latino		Other (please specify)	Biracial	Male	$76,000-$100,000	Married	Some college or vocational certificate	5+	As needed/When I am sick or get hurt	In the United States	Totally comfortable	Totally comfortable	Totally comfortable	Totally comfortable	Totally comfortable	Moderately comfortable	Totally comfortable	False	Liver	Heart	Measles	Cough	Pain	Somewhat disagree	Strongly disagree	Strongly agree	Strongly agree	Strongly agree	Somewhat disagree	Neither agree nor disagree	Somewhat agree	Strongly agree	Somewhat agree	Somewhat agree	Neither agree nor disagree	Strongly agree	Strongly agree	Rarely
1600	English	True	EN	Yes, Puerto Rican	United States: Puerto Rico	Yes	36-45				Hispanic/Latino				Female	$16,000-25,000	Divorced	Finished high school	3	As needed/When I am sick or get hurt	In my home country	Moderately comfortable	Moderately comfortable	Totally comfortable	Moderately comfortable	Totally comfortable	Totally comfortable	Totally comfortable	True	Liver	Heart	Measles	Cough	Pain	Neither agree nor disagree	Somewhat disagree	Strongly agree	Strongly agree	Strongly agree	Neither agree nor disagree	Somewhat disagree	Strongly agree	Strongly agree	Strongly agree	Neither agree nor disagree	Somewhat agree	Somewhat agree	Strongly agree	Never
755	English	True	EN	Yes, another Hispanic, Latino, or Spanish origin; for example Salvadorian, Dominican, Columbian, Guatemalan, Spaniard, Ecuadorian, Etc.	El Salvador	Yes	26-35				Hispanic/Latino	White			Female	$76,000-$100,000	Married	Finished high school	3	Once a year	In the United States	Totally comfortable	Totally comfortable	Totally comfortable	Totally comfortable	Totally comfortable	Moderately comfortable	Totally comfortable	True	Liver	Heart	Poliio	Cough	Pain	Somewhat disagree	Somewhat disagree	Somewhat agree	Strongly agree	Somewhat agree	Neither agree nor disagree	Somewhat disagree	Somewhat agree	Strongly agree	Somewhat agree	Somewhat agree	Neither agree nor disagree	Somewhat agree	Somewhat agree	Never
513	English	True	EN	Yes, Mexian, Mexican American, Chicano	Mexico	Yes	26-35				Hispanic/Latino				Male	$76,000-$100,000	Married	Some college or vocational certificate	2	Two times a year	In the United States	Totally comfortable	Totally comfortable	Totally comfortable	Totally comfortable	Totally comfortable	Totally comfortable	Totally comfortable	True	Liver	Heart	Measles	Cough	Pain	Somewhat disagree	Strongly disagree	Strongly disagree	Strongly agree	Strongly agree	Strongly disagree	Strongly disagree	Strongly agree	Strongly agree	Somewhat agree	Somewhat agree	Somewhat agree	Somewhat agree	Strongly agree	Sometimes
373	English	True	EN	Yes, Mexian, Mexican American, Chicano	Albania	Yes	18-25	Native American or Alaska Native				White			Female	$5,000-15,000	Married	Associate’s degree	5+	Once a year	In the United States	Somewhat comfortable	Totally comfortable	Moderately comfortable	Neither comfortable nor uncomfortable	Neither comfortable nor uncomfortable	Neither comfortable nor uncomfortable	Somewhat comfortable	False	Skin	Liver	Chart	Cough	Cold	Strongly agree	Somewhat agree	Strongly disagree	Somewhat disagree	Somewhat disagree	Strongly disagree	Somewhat agree	Strongly agree	Strongly agree	Strongly agree	Somewhat agree	Somewhat disagree	Neither agree nor disagree	Neither agree nor disagree	Sometimes
422	English	True	EN	Yes, Mexian, Mexican American, Chicano	Afghanistan	Yes	26-35				Hispanic/Latino				Male	$36,000-$45,000	Partnered	Bachelor’s degree	2	Every other year	In the United States	Not at all comfortable	Somewhat comfortable	Not at all comfortable	Somewhat comfortable	Somewhat comfortable	Neither comfortable nor uncomfortable	Totally comfortable	True	Kidney	Cramp	Chart	Nose	Skull	Somewhat disagree	Somewhat agree	Strongly agree	Somewhat disagree	Strongly disagree	Neither agree nor disagree	Somewhat agree	Strongly disagree	Strongly agree	Somewhat agree	Neither agree nor disagree	Somewhat agree	Neither agree nor disagree	Neither agree nor disagree	Rarely
649	English	True	EN	Yes, Mexian, Mexican American, Chicano	Japan	Yes	18-25		Asian		Hispanic/Latino				Female	$26,000-$35,000	Married	Advanced degree (masters, MD, DDS, PhD, etc)	2	Two times a year	In the United States	Totally comfortable	Totally comfortable	Totally comfortable	Moderately comfortable	Totally comfortable	Totally comfortable	Totally comfortable	True	Liver	Heart	Measles	Cough	Pain	Strongly agree	Strongly agree	Strongly agree	Strongly agree	Strongly agree	Strongly agree	Strongly agree	Strongly agree	Strongly agree	Strongly agree	Strongly agree	Strongly agree	Strongly agree	Strongly agree	Sometimes
1076	English	True	EN	Yes, another Hispanic, Latino, or Spanish origin; for example Salvadorian, Dominican, Columbian, Guatemalan, Spaniard, Ecuadorian, Etc.	United States: Puerto Rico	Yes	36-45				Hispanic/Latino	White			Female	Over $100,000	Married	Advanced degree (masters, MD, DDS, PhD, etc)	2	Once a year	In the United States	Totally comfortable	Totally comfortable	Totally comfortable	Totally comfortable	Totally comfortable	Totally comfortable	Totally comfortable	True	Liver	Heart	Measles	Cough	Pain	Neither agree nor disagree	Neither agree nor disagree	Strongly agree	Strongly agree	Strongly agree	Neither agree nor disagree	Strongly disagree	Strongly agree	Strongly agree	Strongly agree	Neither agree nor disagree	Strongly agree	Strongly agree	Strongly agree	Sometimes
347	English	True	EN	Yes, Mexian, Mexican American, Chicano	Mexico	Yes	Over 55				Hispanic/Latino	White			Male	$45,000-$60,000	Married	Advanced degree (masters, MD, DDS, PhD, etc)	1	Once a year	In my home country	Totally comfortable	Totally comfortable	Totally comfortable	Totally comfortable	Totally comfortable	Totally comfortable	Totally comfortable	True	Liver	Heart	Measles	Cough	Pain	Strongly disagree	Strongly disagree	Strongly agree	Somewhat agree	Neither agree nor disagree	Neither agree nor disagree	Somewhat agree	Strongly agree	Neither agree nor disagree	Somewhat agree	Somewhat agree	Neither agree nor disagree	Somewhat agree	Strongly agree	Sometimes
1242	English	True	EN	Yes, Puerto Rican	United States: Puerto Rico	Yes	18-25				Hispanic/Latino				Female	$61,000-$75,000	Married	Advanced degree (masters, MD, DDS, PhD, etc)	2	Less than every other year	In my home country	Neither comfortable nor uncomfortable	Neither comfortable nor uncomfortable	Neither comfortable nor uncomfortable	Neither comfortable nor uncomfortable	Moderately comfortable	Moderately comfortable	Totally comfortable	True	Liver	Heart	Measles	Cough	Pain	Strongly agree	Strongly agree	Neither agree nor disagree	Neither agree nor disagree	Somewhat agree	Strongly agree	Somewhat agree	Somewhat agree	Somewhat disagree	Neither agree nor disagree	Neither agree nor disagree	Somewhat agree	Neither agree nor disagree	Somewhat disagree	Never
550	English	True	EN	Yes, Mexian, Mexican American, Chicano	United States: Puerto Rico	Yes	18-25				Hispanic/Latino				Female	$16,000-25,000	Married	Some college or vocational certificate	2	Every other year	In the United States	Moderately comfortable	Moderately comfortable	Neither comfortable nor uncomfortable	Moderately comfortable	Not at all comfortable	Moderately comfortable	Moderately comfortable	True	Liver	Heart	Measles	Cough	Pain	Somewhat disagree	Somewhat agree	Strongly agree	Somewhat agree		Strongly agree		Somewhat agree	Strongly agree	Somewhat disagree	Neither agree nor disagree	Somewhat agree	Somewhat disagree	Neither agree nor disagree	Most of the time
780	English	True	EN	Yes, Mexian, Mexican American, Chicano	Mexico	Yes	36-45				Hispanic/Latino				Female	$45,000-$60,000	Divorced	Some college or vocational certificate	2	Once a year	In the United States	Totally comfortable	Totally comfortable	Totally comfortable	Totally comfortable	Totally comfortable	Totally comfortable	Totally comfortable	True	Liver	Heart	Measles	Cough	Pain	Neither agree nor disagree	Neither agree nor disagree	Strongly agree	Neither agree nor disagree	Neither agree nor disagree	Neither agree nor disagree	Neither agree nor disagree	Somewhat agree	Somewhat agree	Neither agree nor disagree	Neither agree nor disagree	Somewhat agree	Somewhat agree	Somewhat agree	Rarely
815	English	True	EN	Yes, Puerto Rican	Portugal	Yes	18-25				Hispanic/Latino				Female	$5,000-15,000	Single	Some college or vocational certificate	1	Less than every other year	In another country besides the United States or my home country	Totally comfortable		Totally comfortable	Totally comfortable	Totally comfortable	Totally comfortable	Totally comfortable	True	Liver	Heart	Measles	Cough	Pain	Strongly agree	Neither agree nor disagree	Neither agree nor disagree	Somewhat agree	Strongly agree	Somewhat disagree	Neither agree nor disagree	Neither agree nor disagree	Neither agree nor disagree	Somewhat agree	Somewhat agree	Somewhat agree	Neither agree nor disagree	Somewhat agree	Most of the time
748	English	True	EN	Yes, Mexian, Mexican American, Chicano	Estonia	Yes	26-35			Black					Non-binary / other	Over $100,000	Divorced	Advanced degree (masters, MD, DDS, PhD, etc)	5+	As needed/When I am sick or get hurt	In the United States	Totally comfortable	Totally comfortable	Totally comfortable	Totally comfortable	Totally comfortable	Totally comfortable	Totally comfortable	True	Liver	Heart	Measles	Cough	Pain	Strongly agree	Strongly agree	Strongly agree	Strongly agree	Strongly agree	Strongly agree	Strongly agree	Strongly agree	Strongly agree	Strongly agree	Strongly agree	Strongly agree	Strongly agree	Strongly agree	Almost Always
419	English	True	EN	Yes, another Hispanic, Latino, or Spanish origin; for example Salvadorian, Dominican, Columbian, Guatemalan, Spaniard, Ecuadorian, Etc.	Ecuador	Yes	18-25				Hispanic/Latino				Female	$45,000-$60,000	Partnered	Finished high school	2	Once a year	In my home country	Totally comfortable	Totally comfortable	Totally comfortable	Somewhat comfortable	Somewhat comfortable	Somewhat comfortable	Somewhat comfortable	True	Liver	Heart	Measles	Cough	Pain	Strongly agree	Strongly agree	Somewhat agree	Somewhat agree	Somewhat agree	Somewhat agree	Somewhat agree	Somewhat agree	Somewhat agree	Somewhat agree	Somewhat agree	Somewhat agree	Somewhat agree	Somewhat agree	Most of the time
1100	English	True	EN	Yes, another Hispanic, Latino, or Spanish origin; for example Salvadorian, Dominican, Columbian, Guatemalan, Spaniard, Ecuadorian, Etc.	Spain	Yes	36-45					White			Female	$76,000-$100,000	Married	Advanced degree (masters, MD, DDS, PhD, etc)	3	Two times a year	In another country besides the United States or my home country	Moderately comfortable	Somewhat comfortable	Neither comfortable nor uncomfortable	Neither comfortable nor uncomfortable	Somewhat comfortable	Moderately comfortable	Moderately comfortable	True	Liver		Measles	Cough	Pain	Neither agree nor disagree	Neither agree nor disagree	Somewhat disagree	Somewhat disagree	Neither agree nor disagree	Neither agree nor disagree	Somewhat disagree	Somewhat disagree	Somewhat agree	Neither agree nor disagree	Somewhat disagree	Neither agree nor disagree	Neither agree nor disagree	Somewhat agree	Never
331	English	True	EN	Yes, Mexian, Mexican American, Chicano	United Arab Emirates	Yes	26-35			Black					Male	$76,000-$100,000	Single	Finished high school	3	Once a year	In my home country	Moderately comfortable	Moderately comfortable	Somewhat comfortable	Somewhat comfortable	Somewhat comfortable	Somewhat comfortable	Neither comfortable nor uncomfortable	True	Mole	Kidney	Tetanus	Orgin	Skull	Somewhat disagree	Somewhat disagree	Strongly disagree	Neither agree nor disagree	Neither agree nor disagree	Somewhat agree	Somewhat agree	Neither agree nor disagree	Strongly agree	Somewhat agree	Somewhat agree	Neither agree nor disagree	Somewhat agree	Somewhat agree	Sometimes
1054	English	True	EN	Yes, Puerto Rican	United States: Puerto Rico	Yes	26-35				Hispanic/Latino	White			Female	$76,000-$100,000	Married	Bachelor’s degree	3	More than two times a year	In the United States	Totally comfortable	Totally comfortable	Totally comfortable	Totally comfortable	Moderately comfortable	Totally comfortable	Totally comfortable	True	Liver	Heart	Measles	Cough	Pain	Strongly agree	Strongly agree	Somewhat agree	Somewhat agree	Strongly agree	Strongly agree	Strongly agree	Neither agree nor disagree	Somewhat agree	Neither agree nor disagree	Neither agree nor disagree	Somewhat agree	Somewhat agree	Strongly agree	Most of the time
1742	English	True	EN	Yes, Mexian, Mexican American, Chicano	Mexico	Yes	26-35			Black	Hispanic/Latino				Male	$76,000-$100,000	Married	Associate’s degree	1	Once a year	In the United States	Totally comfortable	Totally comfortable	Totally comfortable	Moderately comfortable	Moderately comfortable	Moderately comfortable	Moderately comfortable	True	Liver	Heart	Measles	Cough	Pain	Neither agree nor disagree	Somewhat agree	Neither agree nor disagree	Somewhat agree	Somewhat agree	Somewhat agree	Somewhat agree	Neither agree nor disagree	Somewhat agree	Strongly agree	Somewhat agree	Somewhat agree	Neither agree nor disagree	Somewhat agree	Rarely
596	English	True	EN	Yes, Mexian, Mexican American, Chicano	Mexico	Yes	36-45				Hispanic/Latino				Male	$61,000-$75,000	Married	Some college or vocational certificate	3	Two times a year	In the United States	Moderately comfortable	Moderately comfortable	Neither comfortable nor uncomfortable	Neither comfortable nor uncomfortable	Neither comfortable nor uncomfortable	Moderately comfortable	Neither comfortable nor uncomfortable	True	Liver	Heart	Measles	Cough	Pain	Strongly agree	Somewhat agree	Neither agree nor disagree	Somewhat agree	Neither agree nor disagree	Strongly agree	Somewhat agree	Somewhat agree	Neither agree nor disagree	Somewhat agree	Somewhat disagree	Somewhat agree	Somewhat agree	Somewhat agree	Almost Always
1170	English	True	EN	Yes, Mexian, Mexican American, Chicano	Mexico	Yes	18-25				Hispanic/Latino				Female	Less than $5,000	Single	Some college or vocational certificate	4	Once a year	In my home country	Somewhat comfortable	Somewhat comfortable	Neither comfortable nor uncomfortable	Not at all comfortable	Somewhat comfortable	Totally comfortable	Totally comfortable	True	Liver	Heart	Measles	Cough	Pain	Strongly agree	Somewhat agree	Somewhat agree	Strongly agree	Strongly agree	Strongly agree	Somewhat agree	Somewhat agree	Somewhat disagree	Somewhat agree	Strongly agree	Strongly agree	Strongly agree	Strongly agree	Almost Always
1394	English	True	EN	Yes, another Hispanic, Latino, or Spanish origin; for example Salvadorian, Dominican, Columbian, Guatemalan, Spaniard, Ecuadorian, Etc.	Argentina	Yes	18-25	Native American or Alaska Native							Female	Over $100,000	Single	Associate’s degree	1	More than two times a year	In my home country	Somewhat comfortable	Somewhat comfortable	Somewhat comfortable	Somewhat comfortable	Neither comfortable nor uncomfortable	Neither comfortable nor uncomfortable	Neither comfortable nor uncomfortable	True	Liver	Heart	Measles	Cough	Pain	Somewhat agree	Somewhat agree	Strongly disagree	Somewhat disagree	Strongly disagree	Neither agree nor disagree	Neither agree nor disagree	Strongly disagree	Somewhat disagree	Neither agree nor disagree	Strongly disagree	Somewhat agree	Neither agree nor disagree	Strongly agree	Most of the time
1064	English	True	EN	Yes, another Hispanic, Latino, or Spanish origin; for example Salvadorian, Dominican, Columbian, Guatemalan, Spaniard, Ecuadorian, Etc.	Colombia	Yes	Over 55				Hispanic/Latino	White			Female	$61,000-$75,000	Married	Some college or vocational certificate	2	Two times a year	In the United States	Moderately comfortable	Moderately comfortable	Neither comfortable nor uncomfortable	Moderately comfortable	Somewhat comfortable	Totally comfortable	Moderately comfortable	True	Liver	Heart	Measles	Cough	Pain	Strongly agree	Somewhat disagree	Somewhat agree	Somewhat agree	Strongly agree	Neither agree nor disagree	Somewhat disagree	Somewhat agree	Somewhat agree	Somewhat agree	Somewhat disagree	Somewhat agree	Strongly agree	Strongly agree	Sometimes
1212	English	True	EN	Yes, Puerto Rican	Mexico	Yes	26-35				Hispanic/Latino	White			Female	$26,000-$35,000	Partnered	Associate’s degree	2	As needed/When I am sick or get hurt	In the United States	Totally comfortable	Moderately comfortable	Moderately comfortable	Neither comfortable nor uncomfortable	Totally comfortable	Moderately comfortable	Somewhat comfortable	True	Liver	Heart	Measles	Cough	Pain	Strongly agree	Neither agree nor disagree	Strongly disagree	Neither agree nor disagree	Somewhat disagree	Somewhat disagree	Neither agree nor disagree	Neither agree nor disagree	Somewhat agree	Somewhat agree	Neither agree nor disagree	Neither agree nor disagree	Neither agree nor disagree	Somewhat disagree	Sometimes
448	English	True	EN	Yes, Cuban	Cuba	Yes	26-35				Hispanic/Latino				Male	$61,000-$75,000	Married	Bachelor’s degree	2	As needed/When I am sick or get hurt	In my home country	Totally comfortable	Totally comfortable	Moderately comfortable	Totally comfortable	Totally comfortable	Totally comfortable	Totally comfortable	True	Liver	Heart	Measles	Cough	Pain	Strongly agree	Somewhat agree	Somewhat agree	Somewhat agree	Strongly agree	Somewhat agree	Somewhat agree	Strongly agree	Strongly agree	Strongly agree	Strongly agree	Somewhat agree	Strongly agree	Strongly agree	Most of the time
1469	English	True	EN	Yes, Cuban	Cuba	Yes	26-35				Hispanic/Latino				Male	$76,000-$100,000	Married	Bachelor’s degree	2	As needed/When I am sick or get hurt	In the United States	Totally comfortable	Totally comfortable	Totally comfortable	Totally comfortable	Totally comfortable	Totally comfortable	Totally comfortable	True	Liver	Heart	Measles	Cough	Pain	Strongly agree	Strongly agree	Strongly agree	Strongly agree	Strongly agree	Strongly agree	Strongly agree	Somewhat agree	Strongly agree	Strongly agree	Strongly agree	Strongly agree	Strongly agree	Strongly agree	Almost Always
1075	English	True	EN	Yes, another Hispanic, Latino, or Spanish origin; for example Salvadorian, Dominican, Columbian, Guatemalan, Spaniard, Ecuadorian, Etc.	Brazil	Yes	36-45			Black					Male	$36,000-$45,000	Single	Bachelor’s degree	2	Two times a year	In the United States	Totally comfortable	Totally comfortable	Moderately comfortable	Totally comfortable	Totally comfortable	Totally comfortable	Totally comfortable	True	Liver	Heart	Measles	Cough	Pain	Somewhat agree	Strongly disagree	Strongly agree	Strongly agree	Strongly agree	Neither agree nor disagree	Strongly disagree	Strongly agree	Strongly agree	Strongly agree	Somewhat agree	Somewhat disagree	Somewhat agree	Strongly agree	Sometimes
1787	English	True	EN	Yes, another Hispanic, Latino, or Spanish origin; for example Salvadorian, Dominican, Columbian, Guatemalan, Spaniard, Ecuadorian, Etc.	Chile	Yes	26-35				Hispanic/Latino				Female	Over $100,000	Married	Advanced degree (masters, MD, DDS, PhD, etc)	2	Two times a year	In the United States	Somewhat comfortable	Somewhat comfortable	Neither comfortable nor uncomfortable	Somewhat comfortable	Somewhat comfortable	Somewhat comfortable	Somewhat comfortable	True	Liver	Heart	Measles	Cough	Pain	Somewhat agree	Neither agree nor disagree	Somewhat agree	Strongly agree	Strongly agree	Somewhat agree	Somewhat disagree	Strongly agree	Somewhat agree	Somewhat agree	Strongly agree	Somewhat agree	Strongly agree	Strongly agree	Most of the time
493	English	True	EN	Yes, Puerto Rican	Georgia	Yes	18-25			Black					Female	$36,000-$45,000	Married	Bachelor’s degree	2	Two times a year	In the United States	Somewhat comfortable	Moderately comfortable	Moderately comfortable	Neither comfortable nor uncomfortable	Somewhat comfortable	Neither comfortable nor uncomfortable	Neither comfortable nor uncomfortable	True	Liver	Heart	Measles	Cough	Pain	Neither agree nor disagree	Neither agree nor disagree	Neither agree nor disagree	Somewhat agree	Neither agree nor disagree	Somewhat disagree	Somewhat agree	Somewhat disagree	Somewhat agree	Neither agree nor disagree	Somewhat disagree	Somewhat agree	Neither agree nor disagree	Neither agree nor disagree	Most of the time
792	English	True	EN	Yes, Mexian, Mexican American, Chicano	Mexico	Yes	26-35				Hispanic/Latino				Male	$76,000-$100,000	Married	Bachelor’s degree	3	Two times a year	In the United States	Totally comfortable	Totally comfortable	Moderately comfortable	Totally comfortable	Totally comfortable	Totally comfortable	Totally comfortable	True	Liver	Heart	Measles	Cough	Pain	Strongly agree	Strongly agree	Strongly agree	Strongly agree	Strongly agree	Somewhat agree	Strongly disagree	Somewhat agree	Strongly agree	Strongly agree	Strongly disagree	Strongly agree	Strongly agree	Strongly agree	Most of the time
541	English	True	EN	Yes, Mexian, Mexican American, Chicano	France	Yes	18-25					White			Male	$61,000-$75,000	Married	Some college or vocational certificate	2	As needed/When I am sick or get hurt	In the United States	Totally comfortable	Totally comfortable	Somewhat comfortable	Totally comfortable	Moderately comfortable	Totally comfortable	Neither comfortable nor uncomfortable	True	Liver		Measles	Cough	Pain	Neither agree nor disagree	Neither agree nor disagree	Neither agree nor disagree		Somewhat disagree		Somewhat agree	Strongly agree	Strongly agree	Somewhat agree	Somewhat disagree	Neither agree nor disagree	Neither agree nor disagree	Strongly agree	Sometimes
995	English	True	EN	Yes, another Hispanic, Latino, or Spanish origin; for example Salvadorian, Dominican, Columbian, Guatemalan, Spaniard, Ecuadorian, Etc.	Cambodia	Yes	36-45			Black					Male	$26,000-$35,000	Single	Some college or vocational certificate	3	Once a year	In my home country	Neither comfortable nor uncomfortable	Moderately comfortable	Neither comfortable nor uncomfortable	Neither comfortable nor uncomfortable	Moderately comfortable	Moderately comfortable	Moderately comfortable	True	Skin	Cramp	Pink Eye	Orgin	Cold	Neither agree nor disagree	Somewhat disagree	Somewhat disagree	Neither agree nor disagree	Neither agree nor disagree	Somewhat disagree	Somewhat disagree	Neither agree nor disagree	Strongly agree	Neither agree nor disagree	Somewhat agree	Somewhat agree	Somewhat agree	Somewhat agree	Sometimes
909	English	True	EN	Yes, Mexian, Mexican American, Chicano	Mexico	Yes	26-35				Hispanic/Latino				Male	$76,000-$100,000	Married	Bachelor’s degree	3	Two times a year	In the United States	Totally comfortable	Totally comfortable	Moderately comfortable	Moderately comfortable	Moderately comfortable	Totally comfortable	Totally comfortable	True	Liver	Heart	Chart	Skull	Skull	Strongly agree	Somewhat agree	Somewhat agree	Strongly agree	Strongly agree	Strongly agree	Strongly agree	Somewhat agree	Strongly agree	Strongly agree	Strongly agree	Strongly agree	Strongly agree	Strongly agree	Most of the time
291	English	True	EN	Yes, another Hispanic, Latino, or Spanish origin; for example Salvadorian, Dominican, Columbian, Guatemalan, Spaniard, Ecuadorian, Etc.	Dominican Republic	Yes	26-35				Hispanic/Latino				Female	$45,000-$60,000	Married	Associate’s degree	3	Two times a year	In my home country	Moderately comfortable		Somewhat comfortable	Somewhat comfortable	Somewhat comfortable	Somewhat comfortable	Somewhat comfortable	True	Liver	Heart	Measles	Cough	Pain	Neither agree nor disagree	Neither agree nor disagree	Neither agree nor disagree	Neither agree nor disagree	Neither agree nor disagree	Neither agree nor disagree	Neither agree nor disagree	Neither agree nor disagree	Neither agree nor disagree	Neither agree nor disagree	Neither agree nor disagree	Neither agree nor disagree	Neither agree nor disagree	Neither agree nor disagree	Sometimes
318	English	True	EN	Yes, another Hispanic, Latino, or Spanish origin; for example Salvadorian, Dominican, Columbian, Guatemalan, Spaniard, Ecuadorian, Etc.	Dominican Republic	Yes	18-25			Black	Hispanic/Latino				Female	$26,000-$35,000	Married	Associate’s degree	1	More than two times a year	In the United States	Somewhat comfortable	Moderately comfortable	Somewhat comfortable	Neither comfortable nor uncomfortable	Somewhat comfortable	Moderately comfortable	Somewhat comfortable	True	Liver	Heart	Measles	Cough	Pain	Somewhat disagree	Neither agree nor disagree	Somewhat agree	Somewhat disagree	Strongly agree	Somewhat agree	Somewhat disagree	Strongly disagree	Somewhat disagree	Somewhat agree	Neither agree nor disagree	Strongly disagree	Neither agree nor disagree	Somewhat agree	Sometimes
519	English	True	EN	Yes, another Hispanic, Latino, or Spanish origin; for example Salvadorian, Dominican, Columbian, Guatemalan, Spaniard, Ecuadorian, Etc.	Dominican Republic	Yes	26-35				Hispanic/Latino				Male	Less than $5,000	Single	Finished high school	2	Less than every other year	In the United States	Totally comfortable	Totally comfortable	Totally comfortable	Totally comfortable	Totally comfortable	Totally comfortable	Totally comfortable	False	Mole	Heart	Measles	Cough	Pain	Neither agree nor disagree	Neither agree nor disagree	Strongly disagree	Strongly agree	Strongly agree	Strongly agree	Strongly agree	Strongly agree	Strongly agree	Strongly agree	Strongly agree	Strongly agree	Strongly agree	Strongly agree	Rarely
1011	English	True	EN	Yes, Puerto Rican	United States: Puerto Rico	Yes	18-25				Hispanic/Latino				Female	$16,000-25,000	Divorced	Have not finished high school	1	As needed/When I am sick or get hurt	In the United States	I do not attend school	Neither comfortable nor uncomfortable	Totally comfortable	Totally comfortable	Totally comfortable	Totally comfortable	Totally comfortable	True	Liver	Heart	Measles	Skull	Pain	Strongly disagree	Strongly disagree	Strongly agree	Strongly agree	Strongly agree	Strongly disagree	Strongly disagree	Strongly agree	Strongly agree	Strongly agree	Strongly disagree	Strongly disagree	Strongly agree	Strongly agree	Never
497	English	True	EN	Yes, Mexian, Mexican American, Chicano	Mexico	Yes	26-35				Hispanic/Latino	White			Female	$5,000-15,000	Married	Associate’s degree	3	Two times a year	In my home country	Somewhat comfortable	Totally comfortable	Moderately comfortable	Somewhat comfortable	Somewhat comfortable	Moderately comfortable	Totally comfortable	True	Liver	Heart	Measles	Cough	Pain	Strongly agree	Strongly agree	Strongly agree	Strongly agree	Somewhat agree	Strongly agree	Strongly agree	Strongly agree	Strongly agree	Strongly agree	Somewhat agree	Neither agree nor disagree	Somewhat agree	Strongly agree	Most of the time
319	English	True	EN	Yes, Puerto Rican	United States: Puerto Rico	Yes	18-25				Hispanic/Latino				Female	$26,000-$35,000	Single	Advanced degree (masters, MD, DDS, PhD, etc)	1	Less than every other year	In the United States	Totally comfortable	Totally comfortable	Totally comfortable	Totally comfortable	Totally comfortable	Totally comfortable	Totally comfortable	True	Kidney		Tetanus	Cough	Pain	Strongly agree	Strongly agree	Strongly agree	Strongly agree	Strongly agree	Strongly agree	Strongly agree	Strongly agree	Strongly agree	Strongly agree	Strongly agree	Strongly agree	Strongly agree	Strongly agree	Almost Always
441	English	True	EN	Yes, Mexian, Mexican American, Chicano	Mexico	Yes	36-45					White			Male	$76,000-$100,000	Married	Associate’s degree	4	Once a year	In my home country	Not at all comfortable	I do not go to work		Neither comfortable nor uncomfortable	Somewhat comfortable	Totally comfortable	Somewhat comfortable	False	Mole	Kidney	Measles	Skull	Skull	Strongly disagree	Somewhat disagree	Neither agree nor disagree	Strongly agree	Strongly agree	Somewhat agree	Neither agree nor disagree	Somewhat disagree	Strongly disagree	Somewhat agree	Neither agree nor disagree	Somewhat disagree	Neither agree nor disagree	Strongly disagree	Never
1143	English	True	EN	Yes, Mexian, Mexican American, Chicano	Mexico	Yes	26-35				Hispanic/Latino				Male	$76,000-$100,000	Married	Bachelor’s degree	2	Two times a year	In the United States	Totally comfortable	Totally comfortable	Totally comfortable	Moderately comfortable	Moderately comfortable	Totally comfortable	Moderately comfortable	True	Liver	Heart	Measles	Cough	Cough	Strongly agree	Strongly agree	Strongly agree	Strongly agree	Strongly agree	Strongly agree	Strongly agree	Somewhat agree	Somewhat agree	Neither agree nor disagree	Somewhat agree	Somewhat agree	Somewhat agree	Strongly agree	Most of the time
747	English	True	EN	Yes, another Hispanic, Latino, or Spanish origin; for example Salvadorian, Dominican, Columbian, Guatemalan, Spaniard, Ecuadorian, Etc.	El Salvador	Yes	26-35				Hispanic/Latino				Female	$5,000-15,000	Married	Some college or vocational certificate	2	Two times a year	In the United States	Totally comfortable	Moderately comfortable	Somewhat comfortable	Somewhat comfortable	Somewhat comfortable	Somewhat comfortable	Somewhat comfortable	True	Kidney	Heart	Pink Eye	Cough	Pain	Somewhat agree	Somewhat agree	Somewhat agree	Somewhat agree	Somewhat agree	Neither agree nor disagree	Neither agree nor disagree	Neither agree nor disagree	Somewhat agree	Somewhat agree	Somewhat agree	Somewhat agree	Somewhat agree	Somewhat agree	Sometimes
960	English	True	EN	Yes, Mexian, Mexican American, Chicano	Argentina	Yes	26-35				Hispanic/Latino				Female	$26,000-$35,000	Married	Advanced degree (masters, MD, DDS, PhD, etc)	1	As needed/When I am sick or get hurt	In another country besides the United States or my home country	Totally comfortable	Totally comfortable	Neither comfortable nor uncomfortable	Moderately comfortable	Moderately comfortable	Totally comfortable	Moderately comfortable	True	Liver	Heart	Measles	Cough	Pain	Strongly agree	Neither agree nor disagree	Strongly agree	Somewhat agree	Strongly agree	Neither agree nor disagree	Somewhat agree	Strongly agree	Neither agree nor disagree	Somewhat agree	Somewhat agree	Strongly agree	Strongly agree	Somewhat agree	Sometimes
2688	English	True	EN	Yes, another Hispanic, Latino, or Spanish origin; for example Salvadorian, Dominican, Columbian, Guatemalan, Spaniard, Ecuadorian, Etc.	Portugal	Yes	18-25			Black					Male	$16,000-25,000	Single	Have not finished high school	1	Every other year	In the United States	Not at all comfortable	Not at all comfortable	Not at all comfortable	Somewhat comfortable	Neither comfortable nor uncomfortable	Neither comfortable nor uncomfortable	Somewhat comfortable	True	Mole	Cramp	Pink Eye	Nose	Dental	Neither agree nor disagree	Strongly disagree	Strongly disagree	Somewhat disagree	Somewhat agree	Somewhat agree	Somewhat disagree	Somewhat disagree	Strongly disagree	Somewhat agree	Somewhat agree	Somewhat disagree	Somewhat disagree	Neither agree nor disagree	Sometimes
428	English	True	EN	Yes, another Hispanic, Latino, or Spanish origin; for example Salvadorian, Dominican, Columbian, Guatemalan, Spaniard, Ecuadorian, Etc.	Dominican Republic	Yes	18-25				Hispanic/Latino				Female	$61,000-$75,000	Partnered	Associate’s degree	1	Once a year	In the United States	Totally comfortable	Totally comfortable	Totally comfortable	Totally comfortable	Totally comfortable	Totally comfortable	Totally comfortable	True	Liver	Heart	Measles	Cough	Pain	Somewhat disagree	Somewhat disagree	Strongly agree	Strongly agree	Strongly agree	Neither agree nor disagree	Somewhat disagree	Strongly agree	Strongly agree	Strongly agree	Neither agree nor disagree	Somewhat disagree	Strongly agree	Strongly agree	Rarely
1598	English	True	EN	Yes, Puerto Rican	United States: Puerto Rico	Yes	36-45				Hispanic/Latino				Female	$61,000-$75,000	Widow/Widower	Bachelor’s degree	1	Two times a year	In the United States	Totally comfortable	Totally comfortable	Totally comfortable	Totally comfortable	Totally comfortable	Totally comfortable	Totally comfortable	True	Liver	Heart	Measles	Cough	Pain	Strongly disagree	Strongly agree	Somewhat disagree	Strongly agree	Strongly agree	Somewhat disagree	Strongly agree	Somewhat agree	Strongly agree	Somewhat agree	Strongly agree	Neither agree nor disagree	Strongly agree	Somewhat agree	Never
1632	English	True	EN	Yes, Mexian, Mexican American, Chicano	El Salvador	Yes	36-45				Hispanic/Latino				Female	$45,000-$60,000	Widow/Widower	Finished high school	5+	Once a year	In my home country	Totally comfortable	Totally comfortable	Totally comfortable	Totally comfortable	Totally comfortable	Totally comfortable	Totally comfortable	True	Liver	Heart	Measles	Cough	Pain	Strongly agree	Strongly disagree	Somewhat agree	Strongly agree	Strongly agree	Strongly agree	Strongly disagree	Strongly agree	Strongly agree	Strongly agree	Strongly disagree	Somewhat agree	Strongly agree	Strongly agree	Sometimes
308	English	True	EN	Yes, Mexian, Mexican American, Chicano	Mexico	Yes	18-25				Hispanic/Latino				Female	$5,000-15,000	Partnered	Have not finished high school	2	Every other year	In my home country	I do not attend school	Somewhat comfortable	Neither comfortable nor uncomfortable	Neither comfortable nor uncomfortable	Somewhat comfortable	Somewhat comfortable	Not at all comfortable	True	Kidney	Heart	Tetanus	Cough	Pain	Neither agree nor disagree	Somewhat disagree	Somewhat disagree	Neither agree nor disagree	Neither agree nor disagree	Somewhat disagree	Somewhat disagree	Neither agree nor disagree	Somewhat agree	Somewhat disagree	Strongly disagree	Somewhat disagree	Somewhat disagree	Neither agree nor disagree	Sometimes
432	English	True	EN	Yes, another Hispanic, Latino, or Spanish origin; for example Salvadorian, Dominican, Columbian, Guatemalan, Spaniard, Ecuadorian, Etc.	Colombia	Yes	36-45				Hispanic/Latino				Female	$45,000-$60,000	Single	Bachelor’s degree	1	Once a year	In my home country	Moderately comfortable		Moderately comfortable	Moderately comfortable	Moderately comfortable	Moderately comfortable	Moderately comfortable	True	Liver	Heart	Measles	Cough	Pain	Neither agree nor disagree	Neither agree nor disagree	Neither agree nor disagree	Somewhat agree	Neither agree nor disagree	Neither agree nor disagree	Neither agree nor disagree	Neither agree nor disagree	Neither agree nor disagree	Neither agree nor disagree	Neither agree nor disagree	Neither agree nor disagree	Neither agree nor disagree	Neither agree nor disagree	Sometimes
335	English	True	EN	Yes, another Hispanic, Latino, or Spanish origin; for example Salvadorian, Dominican, Columbian, Guatemalan, Spaniard, Ecuadorian, Etc.	Guatemala	Yes	18-25				Hispanic/Latino				Female	$26,000-$35,000	Married	Finished high school	2	As needed/When I am sick or get hurt	In another country besides the United States or my home country	Totally comfortable	Totally comfortable	Moderately comfortable	Moderately comfortable	Moderately comfortable	Moderately comfortable	Moderately comfortable	True	Liver	Heart	Tetanus	Cough	Pain	Somewhat disagree	Neither agree nor disagree	Neither agree nor disagree	Neither agree nor disagree	Somewhat agree	Somewhat disagree	Neither agree nor disagree	Neither agree nor disagree	Neither agree nor disagree	Neither agree nor disagree	Neither agree nor disagree	Neither agree nor disagree	Neither agree nor disagree	Somewhat agree	Rarely
429	English	True	EN	Yes, another Hispanic, Latino, or Spanish origin; for example Salvadorian, Dominican, Columbian, Guatemalan, Spaniard, Ecuadorian, Etc.	El Salvador	Yes	18-25				Hispanic/Latino				Female	$36,000-$45,000	Partnered	Bachelor’s degree	1	Once a year	In the United States	Moderately comfortable	Totally comfortable	Totally comfortable	Moderately comfortable	Moderately comfortable	Neither comfortable nor uncomfortable	Neither comfortable nor uncomfortable	True	Liver	Heart	Measles	Cough	Pain	Strongly agree	Somewhat agree	Somewhat agree	Neither agree nor disagree	Somewhat agree	Strongly agree	Strongly agree	Somewhat agree	Neither agree nor disagree	Neither agree nor disagree	Somewhat agree	Somewhat agree	Strongly agree	Neither agree nor disagree	Almost Always
1911	English	True	EN	Yes, another Hispanic, Latino, or Spanish origin; for example Salvadorian, Dominican, Columbian, Guatemalan, Spaniard, Ecuadorian, Etc.	Australia	Yes	36-45				Hispanic/Latino				Female	Over $100,000	Married	Advanced degree (masters, MD, DDS, PhD, etc)	2	More than two times a year	In my home country	Moderately comfortable	Moderately comfortable	Moderately comfortable	Moderately comfortable	Moderately comfortable	Moderately comfortable	Moderately comfortable	True	Mole	Heart	Measles	Orgin	Cold	Strongly agree	Somewhat agree	Strongly agree	Somewhat agree	Strongly agree	Somewhat agree	Somewhat agree	Strongly agree	Strongly agree	Neither agree nor disagree	Somewhat agree	Strongly agree	Somewhat agree	Strongly agree	Most of the time
1131	English	True	EN	Yes, Mexian, Mexican American, Chicano	Mexico	Yes	18-25				Hispanic/Latino				Male	$26,000-$35,000	Partnered	Some college or vocational certificate	3	Two times a year	In the United States	Moderately comfortable	Totally comfortable	Moderately comfortable	Totally comfortable	Moderately comfortable	Totally comfortable	Totally comfortable	True	Liver	Heart	Measles	Cough	Pain	Somewhat agree	Somewhat disagree	Somewhat agree	Somewhat agree	Strongly agree	Neither agree nor disagree	Strongly disagree	Somewhat agree	Somewhat agree	Strongly disagree	Strongly disagree	Neither agree nor disagree	Neither agree nor disagree	Strongly agree	Rarely
1176	English	True	EN	Yes, Mexian, Mexican American, Chicano	Mexico	Yes	36-45				Hispanic/Latino	White			Female	$16,000-25,000	Partnered	Have not finished high school	5+	Once a year	In my home country	I do not attend school	I do not go to work	Somewhat comfortable	Somewhat comfortable	Somewhat comfortable	Somewhat comfortable	Somewhat comfortable	True	Liver	Heart	Measles	Cough	Pain	Somewhat disagree	Somewhat disagree	Somewhat agree	Somewhat agree	Somewhat agree	Somewhat disagree	Somewhat disagree	Somewhat agree	Neither agree nor disagree	Somewhat agree	Somewhat agree	Neither agree nor disagree	Somewhat agree	Somewhat agree	Rarely
808	English	True	EN	Yes, Puerto Rican	United States: Puerto Rico	Yes	26-35				Hispanic/Latino				Female	$26,000-$35,000	Partnered	Bachelor’s degree	2	More than two times a year	In my home country	Totally comfortable	Totally comfortable	Totally comfortable	Totally comfortable	Totally comfortable	Totally comfortable	Totally comfortable	True	Liver	Heart	Measles	Cough	Pain	Neither agree nor disagree	Somewhat disagree	Strongly agree	Strongly agree	Strongly agree	Neither agree nor disagree	Somewhat agree	Neither agree nor disagree	Strongly disagree	Somewhat agree	Somewhat disagree	Strongly agree	Somewhat agree	Strongly agree	Never
873	English	True	EN	Yes, Cuban	Bhutan	Yes	26-35					White			Male	$61,000-$75,000	Married	Bachelor’s degree	5+	Every other year	In the United States	Moderately comfortable	Somewhat comfortable	Somewhat comfortable	Somewhat comfortable	Somewhat comfortable	Somewhat comfortable	Somewhat comfortable	True	Liver	Liver	Chart	Orgin	Skull	Somewhat disagree	Somewhat disagree	Somewhat disagree	Somewhat disagree	Somewhat disagree	Somewhat disagree	Somewhat agree	Somewhat disagree	Somewhat disagree	Somewhat disagree	Somewhat disagree	Somewhat disagree	Neither agree nor disagree	Somewhat disagree	Rarely
749	English	True	EN	Yes, Mexian, Mexican American, Chicano	Colombia	Yes	18-25			Black	Hispanic/Latino				Female	$36,000-$45,000	Partnered	Associate’s degree	2	Once a year	In my home country	Totally comfortable	Totally comfortable	Totally comfortable	Totally comfortable	Totally comfortable	Totally comfortable	Totally comfortable	True	Liver	Heart	Measles	Cough	Pain	Strongly agree	Somewhat disagree	Strongly agree	Strongly agree	Strongly agree	Somewhat agree	Neither agree nor disagree	Strongly agree	Strongly agree	Strongly agree	Strongly agree	Neither agree nor disagree	Strongly agree	Strongly agree	Sometimes
529	English	True	EN	Yes, Puerto Rican	San Marino	Yes	18-25			Black	Hispanic/Latino				Female	$5,000-15,000	Single	Advanced degree (masters, MD, DDS, PhD, etc)	2	As needed/When I am sick or get hurt	In the United States	Totally comfortable	Totally comfortable	Totally comfortable	Totally comfortable	Totally comfortable	Neither comfortable nor uncomfortable	Totally comfortable	True	Heart	Cramp	Measles	Nose	Dental	Strongly agree	Strongly agree	Strongly agree	Strongly agree	Somewhat agree	Strongly disagree	Neither agree nor disagree	Strongly agree	Strongly agree	Somewhat agree	Neither agree nor disagree	Neither agree nor disagree	Strongly agree	Strongly agree	Most of the time
2614	English	True	EN	Yes, Mexian, Mexican American, Chicano	Mexico	Yes	26-35				Hispanic/Latino				Male	$26,000-$35,000	Married	Finished high school	1	Once a year	In the United States	Moderately comfortable	Moderately comfortable	Moderately comfortable	Moderately comfortable	Neither comfortable nor uncomfortable	Moderately comfortable	Moderately comfortable	True	Liver	Heart	Measles	Cough	Pain	Somewhat agree	Neither agree nor disagree	Somewhat agree	Somewhat agree	Strongly agree	Somewhat agree	Strongly agree	Strongly agree	Somewhat agree	Strongly agree	Strongly agree	Neither agree nor disagree	Strongly agree	Somewhat agree	Almost Always
1665	Spanish	True	EN	Yes, another Hispanic, Latino, or Spanish origin; for example Salvadorian, Dominican, Columbian, Guatemalan, Spaniard, Ecuadorian, Etc.	Ecuador	Yes	18-25				Hispanic/Latino				Female	$76,000-$100,000	Divorced	Bachelor’s degree	1	Less than every other year	In the United States	Somewhat comfortable	Somewhat comfortable	Totally comfortable	Neither comfortable nor uncomfortable	Neither comfortable nor uncomfortable	Somewhat comfortable	Somewhat comfortable	TRUE	Liver	Heart	Measles	Cough	Pain	Strongly agree	Neither agree nor disagree	Neither agree nor disagree	Somewhat agree	Somewhat agree	Strongly agree	Somewhat disagree	Neither agree nor disagree	Somewhat agree	Strongly agree	Neither agree nor disagree	Neither agree nor disagree	Somewhat agree	Somewhat agree	Almost Always
972	Spanish	True	EN	Yes, Mexian, Mexican American, Chicano	México	Yes	18-25					White			Male	$76,000-$100,000	Divorced	Associate’s degree	1	Two times a year	In the United States	Somewhat comfortable	Somewhat comfortable	Totally comfortable	Moderately comfortable	Totally comfortable	Moderately comfortable	Totally comfortable	TRUE	Liver	Heart	Measles	Cough	Pain	Neither agree nor disagree	Somewhat agree	Neither agree nor disagree	Somewhat agree	Neither agree nor disagree	Somewhat agree	Neither agree nor disagree	Somewhat agree	Somewhat agree	Neither agree nor disagree	Somewhat agree	Neither agree nor disagree	Somewhat agree	Somewhat agree	Sometimes
717	Spanish	True	EN	Yes, another Hispanic, Latino, or Spanish origin; for example Salvadorian, Dominican, Columbian, Guatemalan, Spaniard, Ecuadorian, Etc.	Panamá	Yes	26-35				Hispanic/Latino				Male	$76,000-$100,000	Married	Advanced degree (masters, MD, DDS, PhD, etc)	1	As needed/When I am sick or get hurt	In my home country	Moderately comfortable	Totally comfortable	Totally comfortable	Totally comfortable	Moderately comfortable	Moderately comfortable	Totally comfortable	TRUE	Liver	Heart	Measles	Cough	Pain	Strongly agree	Somewhat agree	Strongly agree	Strongly agree	Strongly agree	Somewhat agree	Strongly agree	Strongly agree	Somewhat agree	Somewhat agree	Strongly agree	Strongly agree	Somewhat agree	Somewhat agree	Almost Always
1326	Spanish	True	EN	Yes, Cuban	Cuba	Yes	26-35				Hispanic/Latino				Male	$76,000-$100,000	Partnered	Bachelor’s degree	2	Less than every other year	In the United States	Moderately comfortable	Moderately comfortable	Totally uncomfortable	Totally uncomfortable	Totally uncomfortable	Somewhat comfortable	Somewhat comfortable	TRUE	Liver	Heart	Measles	Cough	Pain	Strongly disagree	Somewhat disagree	Somewhat agree	Strongly agree	Somewhat agree	Somewhat agree	Strongly agree	Somewhat agree	Neither agree nor disagree	Strongly agree	Somewhat agree	Somewhat agree	Somewhat disagree	Strongly agree	Rarely
779	Spanish	True	EN	Yes, Mexian, Mexican American, Chicano	México	Yes	26-35				Hispanic/Latino				Female	$76,000-$100,000	Partnered	Finished high school	3	Every other year	In my home country	Somewhat comfortable	Totally uncomfortable	Totally uncomfortable	Somewhat comfortable	Neither comfortable nor uncomfortable	Totally uncomfortable	Neither comfortable nor uncomfortable	TRUE	Heart	Kidney	Pink eye	Cold	Pain	Strongly disagree	Somewhat disagree	Neither agree nor disagree	Strongly disagree	Somewhat disagree	Neither agree nor disagree	Somewhat disagree	Strongly disagree	Strongly disagree	Somewhat disagree	Strongly disagree	Neither agree nor disagree	Somewhat disagree	Strongly disagree	Rarely
490	Spanish	True	EN	Yes, Mexian, Mexican American, Chicano	México	Yes	36-45				Hispanic/Latino				Male	$45,000-$60,000	Single	Finished high school	1	More than two times a year	In the United States	Moderately comfortable	Moderately comfortable	Moderately comfortable	Totally comfortable	Totally comfortable	Moderately comfortable	Totally comfortable	TRUE	Liver	Heart	Measles	Cough	Pain	Somewhat agree	Neither agree nor disagree	Somewhat agree	Strongly agree	Strongly agree	Somewhat agree	Strongly agree	Somewhat agree	Somewhat agree	Neither agree nor disagree	Somewhat agree	Neither agree nor disagree	Somewhat agree	Strongly agree	Most of the time
809	Spanish	True	EN	Yes, Mexian, Mexican American, Chicano	México	Yes	36-45				Hispanic/Latino				Female	$26,000-$35,000	Partnered	Finished high school	1	Once a year	In the United States	Somewhat comfortable	Neither comfortable nor uncomfortable	Somewhat comfortable	Somewhat comfortable	Somewhat comfortable	Totally uncomfortable	Neither comfortable nor uncomfortable	TRUE	Kidney	Heart	Polio	Cough	Pain	Strongly agree	Somewhat agree	Neither agree nor disagree	Neither agree nor disagree	Somewhat agree	Strongly agree	Neither agree nor disagree	Somewhat agree	Somewhat agree	Somewhat agree	Somewhat agree	Somewhat agree	Neither agree nor disagree	Somewhat agree	Sometimes
927	Spanish	True	EN	Yes, Mexian, Mexican American, Chicano	México	Yes	26-35				Hispanic/Latino				Female	$26,000-$35,000	Married	Associate’s degree	2	As needed/When I am sick or get hurt	In the United States	Neither comfortable nor uncomfortable	Neither comfortable nor uncomfortable	Totally comfortable	Neither comfortable nor uncomfortable	Somewhat comfortable	Moderately comfortable	Totally comfortable	TRUE	Liver	Heart	Polio	Cough	Pain	Strongly agree	Somewhat agree	Somewhat agree	Neither agree nor disagree	Somewhat agree	Strongly agree	Strongly agree	Neither agree nor disagree	Neither agree nor disagree	Neither agree nor disagree	Neither agree nor disagree	Somewhat disagree	Somewhat agree	Strongly agree	Rarely
1195	Spanish	True	EN	Yes, Puerto Rican	Estados Unidos de América: Puerto Rico	Yes	36-45				Hispanic/Latino				Male	$45,000-$60,000	Single	Bachelor’s degree	1	More than two times a year	In my home country	Neither comfortable nor uncomfortable	Neither comfortable nor uncomfortable	Neither comfortable nor uncomfortable	Neither comfortable nor uncomfortable	Moderately comfortable	Totally comfortable	Totally comfortable	TRUE	Liver	Heart	Measles	Cough	Pain	Strongly disagree	Somewhat agree	Somewhat agree	Strongly agree	Somewhat agree	Somewhat agree	Neither agree nor disagree	Somewhat agree	Strongly disagree	Somewhat agree	Somewhat agree	Somewhat agree	Neither agree nor disagree	Somewhat agree	Rarely
1931	Spanish	True	EN	Yes, Mexian, Mexican American, Chicano	México	Yes	26-35				Hispanic/Latino				Female	$61,000-$75,000	Married	Bachelor’s degree	2	Less than every other year	In the United States	Totally uncomfortable	Totally uncomfortable	Totally uncomfortable	Neither comfortable nor uncomfortable	Somewhat comfortable	Totally uncomfortable	Somewhat comfortable	TRUE	Liver	Heart	Measles	Cough	Pain	Strongly disagree	Neither agree nor disagree	Strongly disagree	Neither agree nor disagree	Somewhat disagree	Somewhat disagree	Strongly disagree	Somewhat disagree	Strongly disagree	Somewhat disagree	Neither agree nor disagree	Somewhat disagree	Neither agree nor disagree	Strongly disagree	Sometimes
2001	Spanish	True	EN	Yes, Mexian, Mexican American, Chicano	México	Yes	36-45				Hispanic/Latino				Male	Over $100,000	Married	Advanced degree (masters, MD, DDS, PhD, etc)	3	Every other year	In the United States	Totally comfortable	Totally comfortable	Totally comfortable	Moderately comfortable	Moderately comfortable	Moderately comfortable	Totally comfortable	TRUE	Liver	Heart	Measles	Cough	Pain	Strongly agree	Somewhat agree	Somewhat agree	Strongly agree	Strongly agree	Strongly agree	Strongly agree	Somewhat agree	Strongly agree	Somewhat agree	Strongly agree	Strongly agree	Strongly agree	Somewhat agree	Almost Always
1084	Spanish	True	EN	Yes, Mexian, Mexican American, Chicano	México	Yes	26-35			Black	Hispanic/Latino				Male	$76,000-$100,000	Partnered	Finished high school	2	Every other year	In the United States	Somewhat comfortable	Somewhat comfortable	Somewhat comfortable	Somewhat comfortable	Somewhat comfortable	Somewhat comfortable	Totally uncomfortable	TRUE	Mole	Cramp	Polio	Skull	Skull	Strongly disagree	Strongly disagree	Strongly disagree	Somewhat disagree	Somewhat disagree	Strongly disagree	Strongly disagree	Somewhat disagree	Strongly disagree	Strongly disagree	Strongly disagree	Strongly disagree	Somewhat disagree	Strongly disagree	Never
939	Spanish	True	EN	Yes, Mexian, Mexican American, Chicano	México	Yes	26-35			Black	Hispanic/Latino				Male	$76,000-$100,000	Married	Bachelor’s degree	2	Two times a year	In the United States	Somewhat comfortable	Somewhat comfortable	Moderately comfortable	Moderately comfortable	Moderately comfortable	Moderately comfortable	Moderately comfortable	TRUE	Liver	Heart	Measles	Cough	Pain	Somewhat agree	Neither agree nor disagree	Somewhat agree	Somewhat agree	Somewhat agree	Somewhat agree	Somewhat agree	Somewhat agree	Somewhat agree	Somewhat agree	Somewhat agree	Neither agree nor disagree	Somewhat agree	Somewhat agree	Sometimes
634	Spanish	True	EN	Yes, another Hispanic, Latino, or Spanish origin; for example Salvadorian, Dominican, Columbian, Guatemalan, Spaniard, Ecuadorian, Etc.	Argentina	Yes	36-45				Hispanic/Latino				Male	$61,000-$75,000	Married	Some college or vocational certificate	2	Once a year	In my home country	Totally comfortable	Totally comfortable	Totally comfortable	Totally comfortable	Totally comfortable	Totally comfortable	Totally comfortable	TRUE	Liver	Heart	Measles	Cough	Pain	Neither agree nor disagree	Somewhat disagree	Neither agree nor disagree	Somewhat agree	Somewhat agree	Somewhat disagree	Somewhat disagree	Somewhat agree	Neither agree nor disagree	Somewhat agree	Somewhat disagree	Neither agree nor disagree	Somewhat agree	Somewhat agree	Sometimes
1292	Spanish	True	EN	Yes, Mexian, Mexican American, Chicano	México	Yes	26-35				Hispanic/Latino	White			Male	$61,000-$75,000	Married	Bachelor’s degree	2	Two times a year	In the United States	Totally comfortable	Totally comfortable	Neither comfortable nor uncomfortable	Neither comfortable nor uncomfortable	Moderately comfortable	Totally comfortable	Totally comfortable	TRUE	Liver	Heart	Measles	Cough	Pain	Strongly disagree	Neither agree nor disagree	Neither agree nor disagree	Neither agree nor disagree	Somewhat agree	Neither agree nor disagree	Neither agree nor disagree	Somewhat agree	Somewhat disagree	Strongly disagree	Somewhat agree	Neither agree nor disagree	Somewhat agree	Strongly agree	Sometimes
1773	Spanish	True	EN	Yes, Mexian, Mexican American, Chicano	México	Yes	26-35			Black	Hispanic/Latino				Female	$45,000-$60,000	Single	Finished high school	1	Every other year	In the United States	Neither comfortable nor uncomfortable	Neither comfortable nor uncomfortable	Somewhat comfortable	Somewhat comfortable	Neither comfortable nor uncomfortable	Somewhat comfortable	Neither comfortable nor uncomfortable	TRUE	Liver	Heart	Measles	Cough	Pain	Neither agree nor disagree	Neither agree nor disagree	Somewhat agree	Neither agree nor disagree	Neither agree nor disagree	Neither agree nor disagree	Neither agree nor disagree	Somewhat disagree	Strongly disagree	Neither agree nor disagree	Neither agree nor disagree	Somewhat disagree	Somewhat disagree	Neither agree nor disagree	Sometimes
936	Spanish	True	EN	Yes, another Hispanic, Latino, or Spanish origin; for example Salvadorian, Dominican, Columbian, Guatemalan, Spaniard, Ecuadorian, Etc.	Guatemala	Yes	26-35				Hispanic/Latino				Male	$61,000-$75,000	Partnered	Bachelor’s degree	1	As needed/When I am sick or get hurt	In another country besides the United States or my home country	Neither comfortable nor uncomfortable	Neither comfortable nor uncomfortable	Totally comfortable	Somewhat comfortable	Moderately comfortable	Somewhat comfortable	Somewhat comfortable	TRUE	Liver	Heart	Measles	Cough	Pain	Somewhat agree	Somewhat agree	Neither agree nor disagree	Neither agree nor disagree	Strongly agree	Strongly agree	Somewhat agree	Somewhat agree	Somewhat agree	Neither agree nor disagree	Neither agree nor disagree	Somewhat agree	Strongly agree	Strongly agree	Rarely
3152	Spanish	True	EN	Yes, Mexian, Mexican American, Chicano	México	Yes	36-45				Hispanic/Latino				Female	$76,000-$100,000	Single	Bachelor’s degree	1	Once a year	In the United States	Totally comfortable	Totally comfortable	Moderately comfortable	Moderately comfortable	Moderately comfortable	Moderately comfortable	Moderately comfortable	TRUE	Liver	Heart	Measles	Cough	Pain	Somewhat disagree	Somewhat agree	Somewhat disagree	Strongly agree	Somewhat agree	Somewhat disagree	Somewhat agree	Somewhat agree	Somewhat agree	Somewhat agree	Somewhat agree	Somewhat agree	Somewhat agree	Somewhat disagree	Rarely
1662	Spanish	True	EN	Yes, another Hispanic, Latino, or Spanish origin; for example Salvadorian, Dominican, Columbian, Guatemalan, Spaniard, Ecuadorian, Etc.	Argentina	Yes	36-45				Hispanic/Latino	White			Female	$26,000-$35,000	Married	Finished high school	2	Less than every other year	In my home country	Neither comfortable nor uncomfortable	Neither comfortable nor uncomfortable	Somewhat comfortable	Neither comfortable nor uncomfortable	Moderately comfortable	Moderately comfortable	Moderately comfortable	TRUE	Liver	Heart	Measles	Cough	Pain	Somewhat agree	Neither agree nor disagree	Somewhat disagree	Neither agree nor disagree	Somewhat agree	Neither agree nor disagree	Somewhat agree	Neither agree nor disagree	Somewhat disagree	Somewhat agree	Somewhat disagree	Neither agree nor disagree	Somewhat agree	Somewhat agree	Rarely
776	Spanish	True	EN	Yes, another Hispanic, Latino, or Spanish origin; for example Salvadorian, Dominican, Columbian, Guatemalan, Spaniard, Ecuadorian, Etc.	Dominica	Yes	26-35				Hispanic/Latino				Female	Less than $5,000	Married	Bachelor’s degree	4	Once a year	In my home country	Moderately comfortable	Moderately comfortable	Moderately comfortable	Moderately comfortable	Moderately comfortable	Moderately comfortable	Moderately comfortable	TRUE	Liver	Heart	Polio	Cough	Pain	Somewhat agree	Somewhat disagree	Strongly agree	Strongly agree	Strongly agree	Strongly agree	Somewhat agree	Somewhat agree	Strongly agree	Strongly agree	Strongly agree	Strongly agree	Strongly agree	Strongly agree	Rarely
742	Spanish	True	EN	Yes, Mexian, Mexican American, Chicano	Honduras	Yes	18-25				Hispanic/Latino				Female	Less than $5,000	Single	Finished high school	1	As needed/When I am sick or get hurt	In my home country	Somewhat comfortable	Neither comfortable nor uncomfortable	Totally uncomfortable	Neither comfortable nor uncomfortable	Somewhat comfortable	Somewhat comfortable	Totally comfortable	TRUE		Heart	Tetanus		Cough	Somewhat agree	Strongly disagree	Strongly agree	Somewhat agree	Somewhat agree	Somewhat agree	Somewhat agree	Strongly agree	Strongly agree	Somewhat disagree	Neither agree nor disagree	Strongly agree	Strongly agree	Strongly agree	Rarely
792	Spanish	True	EN	Yes, Mexian, Mexican American, Chicano	Argentina	Yes	26-35				Hispanic/Latino				Male	$16,000-25,000	Divorced	Some college or vocational certificate	1	As needed/When I am sick or get hurt	In the United States	Neither comfortable nor uncomfortable	Neither comfortable nor uncomfortable	Neither comfortable nor uncomfortable	Neither comfortable nor uncomfortable	Somewhat comfortable	Neither comfortable nor uncomfortable	Neither comfortable nor uncomfortable	TRUE	Mole	Cramp	Chart	Origin	Pain	Somewhat agree	Neither agree nor disagree	Somewhat agree	Somewhat agree	Somewhat disagree	Neither agree nor disagree	Somewhat disagree	Neither agree nor disagree	Neither agree nor disagree	Somewhat disagree	Neither agree nor disagree	Neither agree nor disagree	Neither agree nor disagree	Somewhat disagree	Sometimes
402	Spanish	True	EN	Yes, Mexian, Mexican American, Chicano	México	Yes	26-35				Hispanic/Latino				Female	Less than $5,000	Viudo	Finished high school	1	Two times a year	In my home country	Totally comfortable	Totally comfortable	Neither comfortable nor uncomfortable	Moderately comfortable	Moderately comfortable	Moderately comfortable	Moderately comfortable	TRUE	Liver	Heart	Measles	Cough	Pain	Strongly disagree	Neither agree nor disagree	Neither agree nor disagree	Neither agree nor disagree	Neither agree nor disagree	Somewhat disagree	Neither agree nor disagree	Neither agree nor disagree	Neither agree nor disagree	Neither agree nor disagree	Neither agree nor disagree	Neither agree nor disagree	Neither agree nor disagree	Neither agree nor disagree	Never
949	Spanish	True	EN	Yes, Puerto Rican	Estados Unidos de América: Puerto Rico	Yes	36-45			Black	Hispanic/Latino				Male	$61,000-$75,000	Married	Bachelor’s degree	5+	More than two times a year	In the United States	Totally comfortable	Totally comfortable	Totally comfortable	Totally comfortable	Moderately comfortable	Moderately comfortable	Totally comfortable	TRUE	Liver	Heart	Measles	Cough	Pain	Somewhat agree	Strongly agree	Somewhat agree	Somewhat agree	Somewhat agree	Neither agree nor disagree	Somewhat disagree	Somewhat agree	Somewhat agree	Somewhat agree	Somewhat disagree	Neither agree nor disagree	Somewhat agree	Somewhat agree	Sometimes
1998	Spanish	True	EN	Yes, Mexian, Mexican American, Chicano	México	Yes	26-35				Hispanic/Latino				Female	Over $100,000	Married	Bachelor’s degree	2	Two times a year	In the United States	Totally comfortable	Totally comfortable	Totally comfortable	Totally comfortable	Moderately comfortable	Totally comfortable	Totally comfortable	TRUE	Liver	Heart	Measles	Cough	Pain	Strongly agree	Strongly agree	Strongly agree	Strongly agree	Strongly agree	Strongly agree	Somewhat agree	Somewhat agree	Strongly agree	Strongly agree	Strongly agree	Strongly agree	Strongly agree	Strongly agree	Almost Always
1069	Spanish	True	EN	Yes, Mexian, Mexican American, Chicano	México	Yes	26-35				Hispanic/Latino				Male	Less than $5,000	Partnered	Have not finished high school	2	As needed/When I am sick or get hurt	In my home country	I do not attend school	Somewhat comfortable	Neither comfortable nor uncomfortable	Moderately comfortable	Somewhat comfortable	Neither comfortable nor uncomfortable	Somewhat comfortable	TRUE	Liver	Heart	Measles	Cough	Pain	Strongly agree	Neither agree nor disagree	Somewhat agree	Neither agree nor disagree	Strongly agree	Strongly agree	Somewhat agree	Strongly agree	Strongly agree	Strongly agree	Somewhat agree	Somewhat agree	Somewhat agree	Somewhat agree	Rarely
2702	Spanish	True	EN	Yes, another Hispanic, Latino, or Spanish origin; for example Salvadorian, Dominican, Columbian, Guatemalan, Spaniard, Ecuadorian, Etc.	Nicaragua	Yes	26-35				Hispanic/Latino				Female	$26,000-$35,000	Married	Advanced degree (masters, MD, DDS, PhD, etc)	1	As needed/When I am sick or get hurt	In my home country	Neither comfortable nor uncomfortable	Neither comfortable nor uncomfortable	Somewhat comfortable	Neither comfortable nor uncomfortable	Moderately comfortable	Totally comfortable	Totally comfortable	TRUE	Liver	Heart	Measles	Cough	Pain	Somewhat agree	Somewhat agree	Neither agree nor disagree	Strongly agree	Somewhat agree	Somewhat agree	Neither agree nor disagree	Neither agree nor disagree	Somewhat disagree	Neither agree nor disagree	Somewhat agree	Somewhat disagree	Strongly agree	Somewhat agree	Most of the time
1794	Spanish	True	EN	Yes, Mexian, Mexican American, Chicano	México	Yes	26-35				Hispanic/Latino				Female	$36,000-$45,000	Partnered	Advanced degree (masters, MD, DDS, PhD, etc)	1	Less than every other year	In the United States	Neither comfortable nor uncomfortable	Neither comfortable nor uncomfortable	Neither comfortable nor uncomfortable	Neither comfortable nor uncomfortable	Neither comfortable nor uncomfortable	Neither comfortable nor uncomfortable	Moderately comfortable	TRUE	Liver	Heart	Measles	Cough	Pain	Neither agree nor disagree	Neither agree nor disagree	Neither agree nor disagree	Somewhat disagree	Neither agree nor disagree	Neither agree nor disagree	Neither agree nor disagree	Neither agree nor disagree	Neither agree nor disagree	Neither agree nor disagree	Neither agree nor disagree	Neither agree nor disagree	Neither agree nor disagree	Neither agree nor disagree	Almost Always
822	Spanish	True	EN	Yes, Mexian, Mexican American, Chicano	México	Yes	26-35				Hispanic/Latino				Female	$26,000-$35,000	Married	Have not finished high school	3	As needed/When I am sick or get hurt	In my home country	Somewhat comfortable	I do not go to work	Somewhat comfortable	Neither comfortable nor uncomfortable	Somewhat comfortable	Moderately comfortable	Totally comfortable	TRUE	Liver	Heart	Measles	Cough	Pain	Strongly agree	Somewhat disagree	Strongly agree	Strongly agree	Somewhat agree	Somewhat agree	Neither agree nor disagree	Somewhat agree	Somewhat agree	Somewhat agree	Somewhat agree	Somewhat disagree	Strongly agree	Somewhat agree	Sometimes
648	Spanish	True	EN	Yes, another Hispanic, Latino, or Spanish origin; for example Salvadorian, Dominican, Columbian, Guatemalan, Spaniard, Ecuadorian, Etc.	El Salvador	Yes	18-25				Hispanic/Latino				Female	$45,000-$60,000	Single	Have not finished high school	1	As needed/When I am sick or get hurt	In the United States	Somewhat comfortable	Somewhat comfortable	Totally uncomfortable	Somewhat comfortable	Somewhat comfortable	Somewhat comfortable	Somewhat comfortable	TRUE	Liver	Heart	Measles	Cough	Pain	Somewhat agree	Somewhat agree	Somewhat agree	Somewhat agree	Somewhat agree	Somewhat agree	Somewhat agree	Somewhat agree	Somewhat agree	Somewhat agree	Somewhat agree	Somewhat agree	Somewhat agree	Somewhat agree	Rarely
974	Spanish	True	EN	Yes, another Hispanic, Latino, or Spanish origin; for example Salvadorian, Dominican, Columbian, Guatemalan, Spaniard, Ecuadorian, Etc.	Perú	Yes	36-45				Hispanic/Latino				Female	Over $100,000	Married	Bachelor’s degree	3	Two times a year	In my home country	Totally comfortable	Totally comfortable	Totally comfortable	Totally comfortable	Totally comfortable	Totally comfortable	Totally comfortable	TRUE	Liver	Heart	Measles	Cough	Pain	Somewhat agree	Strongly agree	Somewhat agree	Somewhat agree	Strongly agree	Somewhat agree	Somewhat agree	Strongly agree	Somewhat agree	Somewhat agree	Somewhat agree	Somewhat agree	Somewhat agree	Neither agree nor disagree	Most of the time
1151	Spanish	True	EN	Yes, Mexian, Mexican American, Chicano	México	Yes	26-35				Hispanic/Latino				Female	$61,000-$75,000	Single	Finished high school	2	Every other year	In the United States	Neither comfortable nor uncomfortable	Neither comfortable nor uncomfortable	Neither comfortable nor uncomfortable	Neither comfortable nor uncomfortable	Neither comfortable nor uncomfortable	Neither comfortable nor uncomfortable	Neither comfortable nor uncomfortable	TRUE	Liver	Heart	Measles	Cough	Pain	Somewhat disagree	Neither agree nor disagree	Neither agree nor disagree	Somewhat disagree	Strongly disagree	Neither agree nor disagree	Neither agree nor disagree	Strongly disagree	Neither agree nor disagree	Neither agree nor disagree	Neither agree nor disagree	Neither agree nor disagree	Neither agree nor disagree	Neither agree nor disagree	Sometimes
1481	Spanish	True	EN	Yes, Mexian, Mexican American, Chicano	México	Yes	26-35				Hispanic/Latino				Male	$76,000-$100,000	Married	Bachelor’s degree	2	Two times a year	In the United States	Totally comfortable	Totally comfortable	Moderately comfortable	Totally comfortable	Totally comfortable	Totally comfortable	Totally comfortable	TRUE	Liver	Heart	Measles	Cough	Pain	Somewhat agree	Somewhat agree	Strongly agree	Strongly agree	Strongly agree	Strongly agree	Somewhat agree	Neither agree nor disagree	Neither agree nor disagree	Somewhat agree	Strongly agree	Somewhat agree	Somewhat agree	Somewhat agree	Sometimes
684	Spanish	True	EN	Yes, Mexian, Mexican American, Chicano	México	Yes	26-35				Hispanic/Latino				Female	$36,000-$45,000	Partnered	Advanced degree (masters, MD, DDS, PhD, etc)	3	Two times a year	In the United States	Moderately comfortable		Moderately comfortable	Neither comfortable nor uncomfortable	Totally comfortable	Totally comfortable	Totally comfortable	TRUE	Liver	Heart	Measles	Cough	Pain	Somewhat agree	Strongly disagree	Strongly agree	Strongly agree	Somewhat agree	Somewhat disagree	Strongly disagree	Strongly agree	Strongly agree	Strongly agree	Strongly agree	Somewhat agree	Somewhat agree	Somewhat agree	Sometimes
759	Spanish	True	EN	Yes, Mexian, Mexican American, Chicano	México	Yes	26-35				Hispanic/Latino				Male	$76,000-$100,000	Married	Bachelor’s degree	2	Two times a year	In the United States	Totally comfortable	Totally comfortable	Moderately comfortable	Moderately comfortable	Totally comfortable	Totally comfortable	Totally comfortable	TRUE	Liver	Heart	Measles	Cough	Pain	Somewhat agree	Somewhat agree	Somewhat agree	Strongly agree	Strongly agree	Somewhat agree	Somewhat agree	Somewhat agree	Somewhat agree	Somewhat agree	Somewhat agree	Strongly agree	Somewhat agree	Strongly agree	Most of the time
661	Spanish	True	EN	Yes, Puerto Rican	Estados Unidos de América: Puerto Rico	Yes	36-45				Hispanic/Latino				Female	$16,000-25,000	Single	Bachelor’s degree	2	More than two times a year	In the United States	Totally comfortable	Totally comfortable	Moderately comfortable	Moderately comfortable	Moderately comfortable	Moderately comfortable	Moderately comfortable	TRUE	Liver	Heart	Pink eye	Cough	Pain	Somewhat agree	Somewhat agree	Strongly agree	Strongly agree	Strongly agree	Strongly agree	Strongly agree	Strongly agree	Strongly agree	Strongly agree	Strongly agree	Strongly agree	Strongly agree	Strongly agree	Sometimes
745	Spanish	True	EN	Yes, another Hispanic, Latino, or Spanish origin; for example Salvadorian, Dominican, Columbian, Guatemalan, Spaniard, Ecuadorian, Etc.	Argentina	Yes	26-35					White			Male	$45,000-$60,000	Divorced	Finished high school	1	Less than every other year	In the United States	Somewhat comfortable	Totally uncomfortable	Totally comfortable	Totally comfortable	Totally comfortable	Totally comfortable	Totally comfortable	TRUE	Liver	Heart	Measles	Cough	Pain	Strongly disagree	Neither agree nor disagree	Neither agree nor disagree	Somewhat disagree	Somewhat disagree	Somewhat disagree			Strongly disagree	Strongly disagree	Strongly agree	Somewhat disagree	Neither agree nor disagree	Somewhat agree	Rarely
530	Spanish	True	EN	Yes, Mexian, Mexican American, Chicano	Argentina	Yes	18-25				Hispanic/Latino				Male	$61,000-$75,000	Divorced	Bachelor’s degree	1	Once a year	In the United States	Totally comfortable	Moderately comfortable	Moderately comfortable	Neither comfortable nor uncomfortable	Moderately comfortable	Somewhat comfortable	Totally comfortable	TRUE	Liver	Heart	Measles	Cough	Pain	Somewhat agree	Somewhat disagree	Strongly disagree	Somewhat agree		Somewhat disagree	Neither agree nor disagree	Strongly disagree	Neither agree nor disagree	Somewhat agree	Strongly agree	Somewhat agree	Strongly agree	Strongly agree	Most of the time
619	Spanish	True	EN	Yes, Mexian, Mexican American, Chicano	México	Yes	18-25				Hispanic/Latino				Male	$76,000-$100,000	Married	Bachelor’s degree	2	Two times a year	In the United States	Totally comfortable	Totally comfortable	Neither comfortable nor uncomfortable	Totally comfortable	Totally uncomfortable	Neither comfortable nor uncomfortable	Neither comfortable nor uncomfortable	TRUE	Liver	Heart	Measles	Cough	Pain	Somewhat disagree	Neither agree nor disagree	Neither agree nor disagree	Neither agree nor disagree	Neither agree nor disagree	Somewhat agree	Neither agree nor disagree	Neither agree nor disagree	Neither agree nor disagree	Neither agree nor disagree	Neither agree nor disagree	Neither agree nor disagree	Neither agree nor disagree	Neither agree nor disagree	Sometimes
935	Spanish	True	EN	Yes, another Hispanic, Latino, or Spanish origin; for example Salvadorian, Dominican, Columbian, Guatemalan, Spaniard, Ecuadorian, Etc.	Colombia	Yes	26-35				Hispanic/Latino				Female	$45,000-$60,000	Partnered	Some college or vocational certificate	1	Once a year	In my home country	Somewhat comfortable	Somewhat comfortable	Neither comfortable nor uncomfortable	Somewhat comfortable	Moderately comfortable	Moderately comfortable	Totally comfortable	TRUE	Liver	Heart	Measles	Cough	Pain	Somewhat agree	Neither agree nor disagree	Neither agree nor disagree	Strongly agree	Somewhat agree	Neither agree nor disagree	Somewhat disagree	Somewhat agree	Strongly agree	Somewhat agree	Somewhat agree	Neither agree nor disagree	Neither agree nor disagree	Somewhat agree	Rarely
1160	Spanish	True	EN	Yes, another Hispanic, Latino, or Spanish origin; for example Salvadorian, Dominican, Columbian, Guatemalan, Spaniard, Ecuadorian, Etc.	Venezuela	Yes	18-25				Hispanic/Latino				Female	Less than $5,000	Partnered	Bachelor’s degree	1	Once a year	In my home country	Totally comfortable	Totally comfortable	Moderately comfortable	Moderately comfortable	Moderately comfortable	Moderately comfortable	Moderately comfortable	TRUE	Liver	Heart	Measles	Cough	Pain	Somewhat agree	Somewhat agree	Somewhat agree	Somewhat agree	Somewhat agree	Neither agree nor disagree	Somewhat disagree	Somewhat agree	Somewhat agree	Somewhat agree	Neither agree nor disagree	Neither agree nor disagree	Somewhat agree	Somewhat agree	Most of the time
1484	Spanish	True	EN	Yes, another Hispanic, Latino, or Spanish origin; for example Salvadorian, Dominican, Columbian, Guatemalan, Spaniard, Ecuadorian, Etc.	Colombia	Yes	36-45				Hispanic/Latino				Female	$26,000-$35,000	Married	Advanced degree (masters, MD, DDS, PhD, etc)	2	Once a year	In my home country	Neither comfortable nor uncomfortable	Neither comfortable nor uncomfortable	Totally uncomfortable	Neither comfortable nor uncomfortable	Somewhat comfortable	Moderately comfortable	Neither comfortable nor uncomfortable	TRUE	Liver	Heart	Measles	Cough	Cough	Strongly agree	Strongly agree	Neither agree nor disagree	Neither agree nor disagree	Neither agree nor disagree	Strongly agree	Strongly agree	Strongly disagree	Neither agree nor disagree	Neither agree nor disagree	Strongly agree	Strongly agree	Somewhat agree	Somewhat agree	Sometimes
800	Spanish	True	EN	Yes, Puerto Rican	Estados Unidos de América: Puerto Rico	Yes	36-45				Hispanic/Latino				Female	$45,000-$60,000	Married	Finished high school	2	As needed/When I am sick or get hurt	In my home country	Neither comfortable nor uncomfortable	Neither comfortable nor uncomfortable	Somewhat comfortable	Neither comfortable nor uncomfortable	Somewhat comfortable	Somewhat comfortable	Somewhat comfortable	TRUE	Liver	Heart	Measles	Cough	Pain	Strongly agree	Somewhat agree	Strongly agree	Somewhat agree	Neither agree nor disagree	Somewhat agree	Somewhat agree	Neither agree nor disagree	Strongly disagree	Neither agree nor disagree	Strongly agree	Neither agree nor disagree	Strongly agree	Strongly agree	Most of the time
462	Spanish	True	EN	Yes, Mexian, Mexican American, Chicano	Mónaco	Yes	26-35			Black					Male	$16,000-25,000	Partnered	Some college or vocational certificate	2	Once a year	In the United States	Moderately comfortable	Neither comfortable nor uncomfortable	Somewhat comfortable	Somewhat comfortable	Neither comfortable nor uncomfortable	Neither comfortable nor uncomfortable	Neither comfortable nor uncomfortable	TRUE	Kidney	Kidney	Measles	Cough	Pain	Somewhat disagree	Strongly disagree	Somewhat disagree	Neither agree nor disagree	Somewhat agree	Neither agree nor disagree	Neither agree nor disagree	Somewhat disagree	Somewhat agree	Somewhat disagree	Somewhat agree	Neither agree nor disagree	Somewhat disagree	Neither agree nor disagree
708	Spanish	True	EN	Yes, another Hispanic, Latino, or Spanish origin; for example Salvadorian, Dominican, Columbian, Guatemalan, Spaniard, Ecuadorian, Etc.	Venezuela	Yes	18-25				Hispanic/Latino				Female	$26,000-$35,000	Partnered	Some college or vocational certificate	2	Once a year	In the United States	Moderately comfortable	Totally comfortable	Somewhat comfortable	Neither comfortable nor uncomfortable	Moderately comfortable	Totally comfortable	Totally comfortable	TRUE	Liver	Heart	Chart	Cough	Cough	Somewhat agree	Neither agree nor disagree	Neither agree nor disagree	Somewhat agree	Strongly agree	Strongly agree	Somewhat agree	Somewhat agree	Somewhat agree	Somewhat agree	Somewhat agree	Strongly agree	Strongly agree	Strongly agree	Sometimes
411	Spanish	True	EN	Yes, another Hispanic, Latino, or Spanish origin; for example Salvadorian, Dominican, Columbian, Guatemalan, Spaniard, Ecuadorian, Etc.	Ecuador	Yes	18-25				Hispanic/Latino				Female	$26,000-$35,000	Single	Associate’s degree	2	Two times a year	In the United States	Totally comfortable	Totally comfortable	Somewhat comfortable	Moderately comfortable	Moderately comfortable	Moderately comfortable	Neither comfortable nor uncomfortable	TRUE	Liver	Heart	Measles	Cough	Pain	Neither agree nor disagree	Neither agree nor disagree	Somewhat agree	Somewhat agree	Strongly agree	Strongly agree	Somewhat agree	Neither agree nor disagree	Somewhat agree	Neither agree nor disagree	Somewhat agree	Neither agree nor disagree	Somewhat agree	Strongly agree	Sometimes
597	Spanish	True	EN	Yes, Mexian, Mexican American, Chicano	México	Yes	26-35				Hispanic/Latino				Female	Less than $5,000	Single	Finished high school	3	Once a year	In the United States	Somewhat comfortable	Somewhat comfortable	Somewhat comfortable	Totally uncomfortable	Neither comfortable nor uncomfortable	Somewhat comfortable	Neither comfortable nor uncomfortable	TRUE	Liver	Heart	Measles	Cough	Pain	Somewhat agree	Neither agree nor disagree	Somewhat disagree	Neither agree nor disagree	Somewhat agree	Somewhat agree	Neither agree nor disagree	Somewhat agree	Somewhat disagree	Somewhat agree	Neither agree nor disagree	Somewhat agree	Neither agree nor disagree	Neither agree nor disagree	Most of the time
2979	Spanish	True	EN	Yes, Mexian, Mexican American, Chicano	México	Yes	36-45				Hispanic/Latino	White			Male	$61,000-$75,000	Married	Bachelor’s degree	2	As needed/When I am sick or get hurt	In the United States	Moderately comfortable	Moderately comfortable	Totally comfortable	Moderately comfortable	Moderately comfortable	Neither comfortable nor uncomfortable	Neither comfortable nor uncomfortable	TRUE	Liver	Heart	Tetanus	Cough	Pain	Strongly agree	Strongly agree	Neither agree nor disagree	Somewhat agree	Strongly agree	Somewhat disagree	Somewhat agree	Somewhat agree	Strongly agree	Strongly agree	Somewhat agree	Strongly agree	Somewhat agree	Strongly agree	Almost Always
1006	Spanish	True	EN	Yes, another Hispanic, Latino, or Spanish origin; for example Salvadorian, Dominican, Columbian, Guatemalan, Spaniard, Ecuadorian, Etc.	Honduras	Yes	26-35					White			Male	$26,000-$35,000	Partnered	Finished high school	2	As needed/When I am sick or get hurt	In my home country	Totally comfortable	Totally comfortable	Totally comfortable	Moderately comfortable	Moderately comfortable	Totally comfortable	Totally comfortable	TRUE	Liver	Heart	Tetanus	Cold	Cough	Strongly agree	Strongly agree	Strongly agree	Strongly agree	Strongly agree	Strongly agree	Strongly agree	Strongly agree	Strongly agree	Strongly agree	Strongly agree	Strongly agree	Strongly agree	Strongly agree	Sometimes
735	Spanish	True	EN	Yes, Mexian, Mexican American, Chicano	México	Yes	26-35			Black	Hispanic/Latino				Female	$61,000-$75,000	Partnered	Bachelor’s degree	2	Once a year	In my home country	Totally comfortable	Totally comfortable	Moderately comfortable	Totally comfortable	Somewhat comfortable	Moderately comfortable	Totally comfortable	TRUE	Liver	Heart	Measles	Cough	Pain	Somewhat agree	Somewhat disagree	Neither agree nor disagree	Somewhat agree	Somewhat agree	Strongly agree	Strongly agree	Neither agree nor disagree	Somewhat disagree	Somewhat agree	Somewhat disagree	Strongly agree	Somewhat disagree	Neither agree nor disagree	Sometimes
875	Spanish	True	EN	Yes, another Hispanic, Latino, or Spanish origin; for example Salvadorian, Dominican, Columbian, Guatemalan, Spaniard, Ecuadorian, Etc.	Guatemala	Yes	18-25				Hispanic/Latino				Male	$5,000-15,000	Partnered	Have not finished high school	2	As needed/When I am sick or get hurt	In the United States	I do not attend school	I do not go to work	Somewhat comfortable					TRUE	Heart	Cramp	Polio	Nose	Cold	Strongly agree														Most of the time
877	Spanish	True	EN	Yes, another Hispanic, Latino, or Spanish origin; for example Salvadorian, Dominican, Columbian, Guatemalan, Spaniard, Ecuadorian, Etc.	Honduras	Yes	18-25				Hispanic/Latino				Female	Less than $5,000	Partnered	Have not finished high school	2	As needed/When I am sick or get hurt	In the United States	Moderately comfortable	I do not go to work	Totally comfortable	Totally comfortable	Totally comfortable	Totally comfortable	Moderately comfortable	TRUE	Liver	Heart	Measles	Cough	Pain	Somewhat agree	Somewhat disagree	Somewhat agree	Somewhat agree	Somewhat agree	Neither agree nor disagree	Somewhat disagree	Somewhat disagree	Somewhat agree	Somewhat agree	Somewhat agree	Neither agree nor disagree	Strongly agree	Somewhat agree	Sometimes
821	Spanish	True	EN	Yes, Puerto Rican	Estados Unidos de América: Puerto Rico	Yes	36-45				Hispanic/Latino				Female	$76,000-$100,000	Single	Advanced degree (masters, MD, DDS, PhD, etc)	1	More than two times a year	In the United States	Somewhat comfortable	Totally uncomfortable	Totally comfortable	Moderately comfortable	Totally comfortable	Totally comfortable	Moderately comfortable	TRUE	Liver	Heart	Measles	Cough	Pain	Somewhat agree	Neither agree nor disagree	Strongly disagree	Strongly agree	Strongly agree	Neither agree nor disagree	Somewhat agree	Somewhat disagree	Neither agree nor disagree	Somewhat disagree	Somewhat agree	Somewhat agree	Strongly agree	Somewhat agree	Most of the time
531	Spanish	True	EN	Yes, Mexian, Mexican American, Chicano	México	Yes	26-35				Hispanic/Latino	White			Female	$76,000-$100,000	Married	Bachelor’s degree	2	More than two times a year	In my home country	Totally comfortable	Totally comfortable	Totally comfortable	Moderately comfortable	Totally comfortable	Moderately comfortable	Totally comfortable	TRUE	Liver	Heart	Measles	Cough	Pain	Strongly agree	Somewhat agree	Strongly agree	Strongly agree	Somewhat agree	Strongly agree	Strongly agree	Somewhat agree	Somewhat agree	Strongly agree	Somewhat agree	Strongly agree	Strongly agree	Somewhat agree	Almost Always
1048	Spanish	True	EN	Yes, another Hispanic, Latino, or Spanish origin; for example Salvadorian, Dominican, Columbian, Guatemalan, Spaniard, Ecuadorian, Etc.	Venezuela	Yes	36-45				Hispanic/Latino				Male	$26,000-$35,000	Married	Bachelor’s degree	3	As needed/When I am sick or get hurt	In my home country	Moderately comfortable	Moderately comfortable	Moderately comfortable	Somewhat comfortable	Moderately comfortable	Totally comfortable	Totally comfortable	TRUE	Liver	Heart	Measles	Cough	Pain	Somewhat agree	Neither agree nor disagree	Strongly agree	Strongly agree	Strongly agree	Somewhat disagree	Neither agree nor disagree	Strongly agree	Strongly agree	Strongly agree	Neither agree nor disagree	Strongly agree	Neither agree nor disagree	Strongly agree	Most of the time
798	Spanish	True	EN	Yes, Cuban	Costa Rica	Yes	26-35				Hispanic/Latino				Male	$61,000-$75,000	Partnered	Bachelor’s degree	2	Once a year	In my home country	Somewhat comfortable	Totally uncomfortable	Totally comfortable	Totally comfortable	Totally comfortable	Totally comfortable	Totally comfortable	TRUE	Liver	Heart	Measles	Cough	Pain	Strongly agree	Strongly agree	Strongly agree	Strongly agree	Somewhat agree	Strongly agree	Strongly agree	Strongly agree	Strongly agree	Strongly agree	Somewhat agree	Strongly agree	Strongly agree	Somewhat agree	Almost Always
955	Spanish	True	EN	Yes, Mexian, Mexican American, Chicano	México	Yes	36-45				Hispanic/Latino				Female	$16,000-25,000	Married	Have not finished high school	1	As needed/When I am sick or get hurt	In another country besides the United States or my home country	I do not attend school	I do not go to work	Somewhat comfortable	Totally uncomfortable	Somewhat comfortable	Moderately comfortable	Neither comfortable nor uncomfortable	TRUE	Kidney	Heart	Measles	Cough	Pain	Strongly agree	Somewhat agree	Neither agree nor disagree	Neither agree nor disagree	Neither agree nor disagree	Somewhat agree	Strongly agree	Neither agree nor disagree	Somewhat disagree	Neither agree nor disagree	Neither agree nor disagree	Somewhat agree	Neither agree nor disagree	Neither agree nor disagree	Sometimes
428	Spanish	True	EN	Yes, Mexian, Mexican American, Chicano	México	Yes	26-35				Hispanic/Latino				Female	$26,000-$35,000	Married	Finished high school	2	Once a year	In my home country	Totally comfortable	Totally comfortable	Totally comfortable	Moderately comfortable	Totally comfortable	Totally comfortable	Totally comfortable	TRUE	Liver	Heart	Measles	Cough	Pain	Somewhat disagree	Somewhat disagree	Somewhat disagree	Somewhat disagree	Somewhat disagree	Somewhat disagree	Somewhat disagree	Somewhat disagree	Somewhat disagree	Somewhat disagree	Neither agree nor disagree	Neither agree nor disagree	Neither agree nor disagree	Neither agree nor disagree	Sometimes
761	Spanish	True	EN	Yes, Mexian, Mexican American, Chicano	México	Yes	Over 55				Hispanic/Latino				Male	Less than $5,000	Partnered	Finished high school	3	Two times a year	In the United States	Totally comfortable	Totally comfortable	Neither comfortable nor uncomfortable	Totally comfortable	Totally comfortable	Totally comfortable	Moderately comfortable	TRUE	Liver	Heart	Measles	Cough	Pain	Strongly agree	Neither agree nor disagree	Neither agree nor disagree	Neither agree nor disagree	Neither agree nor disagree	Neither agree nor disagree	Neither agree nor disagree	Somewhat agree	Neither agree nor disagree	Neither agree nor disagree	Neither agree nor disagree	Neither agree nor disagree	Neither agree nor disagree	Neither agree nor disagree	Most of the time
2121	Spanish	True	EN	Yes, Mexian, Mexican American, Chicano	Papua Nueva Guinea	Yes	36-45				Hispanic/Latino				Male	$76,000-$100,000	Married	Some college or vocational certificate	4	Every other year	In my home country	Neither comfortable nor uncomfortable	Neither comfortable nor uncomfortable	Somewhat comfortable	Neither comfortable nor uncomfortable	Totally comfortable	Neither comfortable nor uncomfortable	Neither comfortable nor uncomfortable	TRUE	Mole	Cramp	Chart	Origin	Skull	Neither agree nor disagree	Somewhat agree		Somewhat agree	Neither agree nor disagree	Neither agree nor disagree	Neither agree nor disagree	Somewhat disagree	Somewhat disagree	Somewhat disagree	Somewhat agree	Somewhat disagree	Somewhat agree	Neither agree nor disagree	Sometimes
1466	Spanish	True	EN	Yes, Puerto Rican	Cuba	Yes	26-35				Hispanic/Latino	White			Male	$76,000-$100,000	Married	Bachelor’s degree	3	More than two times a year	In my home country	Totally comfortable	Moderately comfortable	Neither comfortable nor uncomfortable	Totally comfortable	Neither comfortable nor uncomfortable	Moderately comfortable	Moderately comfortable	TRUE	Liver	Heart	Measles	Cough	Pain	Strongly agree	Somewhat agree	Strongly agree	Strongly agree	Strongly agree	Strongly agree	Strongly agree	Strongly agree	Strongly agree	Strongly agree	Somewhat agree	Strongly agree	Strongly agree	Strongly agree	Almost Always
695	Spanish	True	EN	Yes, another Hispanic, Latino, or Spanish origin; for example Salvadorian, Dominican, Columbian, Guatemalan, Spaniard, Ecuadorian, Etc.	Perú	Yes	36-45				Hispanic/Latino				Female	$36,000-$45,000	Single	Associate’s degree	1	Once a year	In the United States	Somewhat comfortable	Somewhat comfortable	Somewhat comfortable	Somewhat comfortable	Somewhat comfortable	Somewhat comfortable	Somewhat comfortable	TRUE	Liver	Heart	Measles	Cough	Pain	Somewhat agree	Somewhat disagree	Neither agree nor disagree	Strongly agree	Strongly agree	Neither agree nor disagree	Neither agree nor disagree	Somewhat agree	Somewhat agree	Somewhat agree	Neither agree nor disagree	Neither agree nor disagree	Strongly agree	Strongly agree	Rarely
1248	Spanish	True	EN	Yes, another Hispanic, Latino, or Spanish origin; for example Salvadorian, Dominican, Columbian, Guatemalan, Spaniard, Ecuadorian, Etc.	España	Yes	36-45	Native American or Alaska Native							Female	Over $100,000	Married	Advanced degree (masters, MD, DDS, PhD, etc)	2	More than two times a year	In the United States	Totally comfortable	Totally comfortable	Totally comfortable	Totally comfortable	Totally comfortable	Totally comfortable	Totally comfortable	TRUE	Liver	Heart	Measles	Cough	Pain	Somewhat disagree	Strongly disagree	Somewhat disagree	Strongly agree	Strongly agree	Somewhat disagree	Strongly disagree	Strongly agree	Strongly agree	Strongly agree	Somewhat agree	Somewhat agree	Somewhat agree	Strongly agree	Sometimes
2794	Spanish	True	EN	Yes, Mexian, Mexican American, Chicano	México	Yes	26-35				Hispanic/Latino	White			Female	$61,000-$75,000	Married	Bachelor’s degree	1	Once a year	In the United States	Moderately comfortable	Totally comfortable	Neither comfortable nor uncomfortable	Totally comfortable	Moderately comfortable	Moderately comfortable	Totally comfortable	TRUE	Liver	Heart	Measles	Cough	Pain	Neither agree nor disagree	Somewhat agree	Somewhat agree	Strongly agree	Somewhat agree	Somewhat agree	Somewhat agree	Somewhat agree	Strongly agree	Strongly agree	Somewhat agree	Neither agree nor disagree	Strongly agree	Strongly agree	Sometimes
1600	Spanish	True	EN	Yes, Mexian, Mexican American, Chicano	México	Yes	36-45				Hispanic/Latino	White			Male	$76,000-$100,000	Married	Bachelor’s degree	2	As needed/When I am sick or get hurt	In the United States	Moderately comfortable	Moderately comfortable	Moderately comfortable	Moderately comfortable	Totally comfortable	Moderately comfortable	Totally comfortable	TRUE	Liver	Heart	Measles	Cough	Pain	Strongly agree	Strongly agree	Neither agree nor disagree	Somewhat agree	Strongly agree	Strongly agree	Somewhat disagree	Somewhat agree	Strongly agree	Strongly agree	Strongly agree	Somewhat agree	Strongly agree	Strongly agree	Almost Always
1554	Spanish	True	EN	Yes, Puerto Rican	Estados Unidos de América: Puerto Rico	Yes	26-35				Hispanic/Latino				Male	$36,000-$45,000	Married	Bachelor’s degree	1	Less than every other year	In the United States	Somewhat comfortable	Somewhat comfortable	Somewhat comfortable	Neither comfortable nor uncomfortable	Totally uncomfortable	Neither comfortable nor uncomfortable	Totally uncomfortable	TRUE	Liver	Heart	Measles	Cough	Pain	Somewhat agree	Somewhat disagree	Somewhat agree	Somewhat agree	Somewhat agree	Somewhat agree	Strongly disagree	Somewhat agree	Neither agree nor disagree	Somewhat agree	Somewhat agree	Somewhat agree	Strongly agree	Neither agree nor disagree	Sometimes
858	Spanish	True	EN	Yes, Mexian, Mexican American, Chicano	México	Yes	26-35				Hispanic/Latino				Female	$36,000-$45,000	Partnered	Associate’s degree	3	Once a year	In the United States	Neither comfortable nor uncomfortable	Neither comfortable nor uncomfortable	Moderately comfortable	Totally uncomfortable	Somewhat comfortable	Totally comfortable	Totally comfortable	TRUE	Liver	Heart	Measles	Cough	Pain	Strongly agree	Neither agree nor disagree	Somewhat agree	Somewhat agree	Strongly agree	Strongly agree	Somewhat disagree	Somewhat agree	Somewhat agree	Strongly agree	Neither agree nor disagree	Somewhat agree	Strongly agree	Strongly agree	Sometimes
587	Spanish	True	EN	Yes, Mexian, Mexican American, Chicano	México	Yes	36-45				Hispanic/Latino				Female	Less than $5,000	Viudo	Some college or vocational certificate	5+	Once a year	In the United States	Somewhat comfortable	Somewhat comfortable	Moderately comfortable	Neither comfortable nor uncomfortable	Somewhat comfortable	Somewhat comfortable	Somewhat comfortable	TRUE	Mole	Heart	Chart	Cough	Pain	Somewhat agree	Somewhat disagree	Neither agree nor disagree	Neither agree nor disagree	Somewhat disagree	Somewhat agree	Neither agree nor disagree	Somewhat agree	Somewhat agree	Somewhat agree	Somewhat disagree	Neither agree nor disagree	Neither agree nor disagree	Neither agree nor disagree	Rarely
6647	Spanish	True	EN	Yes, Mexian, Mexican American, Chicano	México	Yes	Over 55				Hispanic/Latino				Female	$16,000-25,000	Partnered	Bachelor’s degree	2	Once a year	In my home country	Somewhat comfortable	Neither comfortable nor uncomfortable	Somewhat comfortable	Moderately comfortable	Totally comfortable	Neither comfortable nor uncomfortable	Moderately comfortable	TRUE	Liver	Heart	Measles	Cough	Pain	Strongly agree	Somewhat agree	Somewhat agree	Neither agree nor disagree	Somewhat agree	Strongly agree	Neither agree nor disagree	Somewhat agree	Somewhat agree	Strongly agree	Somewhat agree	Strongly agree	Somewhat agree	Somewhat agree	Almost Always
740	Spanish	True	EN	Yes, Mexian, Mexican American, Chicano	México	Yes	36-45				Hispanic/Latino				Male	Over $100,000	Married	Some college or vocational certificate	2	Once a year	In the United States	Totally comfortable	Totally comfortable	Totally comfortable	Totally comfortable	Totally comfortable	Totally comfortable	Totally comfortable	TRUE	Liver	Heart	Polio	Cough	Pain	Somewhat agree	Strongly agree	Strongly agree	Strongly agree	Strongly agree	Strongly agree	Somewhat disagree	Somewhat agree	Somewhat agree	Somewhat agree	Somewhat disagree	Strongly agree	Strongly agree	Strongly agree	Most of the time
518	Spanish	True	EN	Yes, Cuban	Cuba	Yes	26-35				Hispanic/Latino				Male	$76,000-$100,000	Married	Bachelor’s degree	2	Once a year	In the United States	Totally uncomfortable	Somewhat comfortable	Totally comfortable	Moderately comfortable	Totally comfortable	Totally comfortable	Totally comfortable	TRUE	Liver	Heart	Measles	Cough	Pain	Strongly agree	Strongly agree	Strongly agree	Strongly agree	Strongly agree	Strongly agree	Strongly agree	Strongly agree	Strongly agree	Neither agree nor disagree	Somewhat agree	Strongly agree	Somewhat agree	Strongly agree	Sometimes
972	Spanish	True	EN	Yes, another Hispanic, Latino, or Spanish origin; for example Salvadorian, Dominican, Columbian, Guatemalan, Spaniard, Ecuadorian, Etc.	Nicaragua	Yes	26-35				Hispanic/Latino				Female	$36,000-$45,000	Partnered	Finished high school	2	As needed/When I am sick or get hurt	In my home country	Totally uncomfortable	Moderately comfortable	Neither comfortable nor uncomfortable	Totally uncomfortable	Totally uncomfortable	Somewhat comfortable	Totally uncomfortable	TRUE	Liver	Heart	Measles	Cough	Pain	Strongly agree	Strongly disagree	Strongly agree	Strongly agree	Strongly agree	Neither agree nor disagree	Strongly disagree	Strongly agree	Strongly agree	Strongly agree	Neither agree nor disagree	Strongly agree	Neither agree nor disagree	Strongly agree	Sometimes
815	Spanish	True	EN	Yes, Mexian, Mexican American, Chicano	México	Yes	18-25				Hispanic/Latino				Female	$5,000-15,000	Partnered	Finished high school	1	Every other year	In the United States	Somewhat comfortable	Neither comfortable nor uncomfortable	Somewhat comfortable	Totally uncomfortable	Moderately comfortable	Moderately comfortable	Totally comfortable	TRUE	Liver	Heart	Measles	Cough	Pain	Neither agree nor disagree	Somewhat disagree	Somewhat agree	Strongly agree	Strongly agree	Neither agree nor disagree	Somewhat agree	Somewhat agree	Somewhat disagree	Somewhat agree	Somewhat agree	Strongly agree	Somewhat disagree	Somewhat agree	Most of the time
1027	Spanish	True	EN	Yes, Puerto Rican	Estados Unidos de América: Puerto Rico	Yes	36-45				Hispanic/Latino				Male	$76,000-$100,000	Married	Bachelor’s degree	2	More than two times a year	In my home country	Totally comfortable	Totally comfortable	Totally comfortable	Totally comfortable	Totally comfortable	Totally comfortable	Totally comfortable	TRUE	Liver	Heart	Pink eye	Cough	Pain	Strongly agree	Strongly agree	Strongly agree	Strongly agree	Strongly agree	Strongly agree	Strongly disagree	Strongly agree	Strongly agree	Strongly agree	Strongly agree	Strongly agree	Strongly agree	Strongly agree	Almost Always
1017	Spanish	True	EN	Yes, another Hispanic, Latino, or Spanish origin; for example Salvadorian, Dominican, Columbian, Guatemalan, Spaniard, Ecuadorian, Etc.	República Dominicana	Yes	36-45				Hispanic/Latino	White			Female	$16,000-25,000	Partnered	Finished high school	2	As needed/When I am sick or get hurt	In the United States	Totally comfortable	Totally comfortable	Totally comfortable	Totally comfortable	Totally comfortable	Totally comfortable	Totally comfortable	TRUE	Liver	Heart	Measles	Cough	Pain	Somewhat agree	Somewhat disagree	Somewhat agree	Neither agree nor disagree	Somewhat agree	Neither agree nor disagree	Somewhat disagree	Neither agree nor disagree	Somewhat disagree	Neither agree nor disagree	Neither agree nor disagree	Neither agree nor disagree	Strongly agree	Neither agree nor disagree	Rarely
2105	Spanish	True	EN	Yes, Mexian, Mexican American, Chicano	México	Yes	26-35				Hispanic/Latino				Male	$61,000-$75,000	Single	Bachelor’s degree	3	More than two times a year	In the United States	Totally comfortable	Totally comfortable	Totally comfortable	Moderately comfortable	Moderately comfortable	Moderately comfortable	Totally comfortable	TRUE	Liver	Heart	Measles	Cough	Pain	Somewhat agree	Somewhat agree	Strongly agree	Strongly agree	Strongly agree	Strongly agree	Strongly agree	Strongly agree	Strongly agree	Strongly agree	Strongly agree	Somewhat agree	Somewhat agree	Neither agree nor disagree	Sometimes
428	Spanish	True	EN	Yes, Mexian, Mexican American, Chicano	México	Yes	36-45				Hispanic/Latino				Male	Over $100,000	Married	Bachelor’s degree	5+	Two times a year	In my home country	Moderately comfortable	Totally comfortable	Totally comfortable	Totally comfortable	Moderately comfortable	Moderately comfortable	Moderately comfortable	TRUE	Liver	Heart	Measles	Cough	Pain	Strongly agree	Neither agree nor disagree	Somewhat agree	Somewhat agree	Strongly agree	Strongly agree	Neither agree nor disagree	Somewhat agree	Neither agree nor disagree	Somewhat agree	Somewhat disagree	Strongly agree	Strongly agree	Strongly agree	Never
468	Spanish	True	EN	Yes, Mexian, Mexican American, Chicano	México	Yes	36-45				Hispanic/Latino				Male	$76,000-$100,000	Partnered	Bachelor’s degree	1	Two times a year	In my home country	Somewhat comfortable	Totally uncomfortable	Somewhat comfortable	Somewhat comfortable	Neither comfortable nor uncomfortable	Somewhat comfortable	Totally uncomfortable	TRUE	Liver	Heart	Measles	Cough	Pain	Somewhat disagree	Somewhat disagree	Neither agree nor disagree	Strongly disagree	Somewhat disagree	Somewhat disagree	Somewhat disagree	Somewhat disagree	Somewhat disagree	Strongly disagree	Somewhat disagree	Neither agree nor disagree	Neither agree nor disagree	Somewhat disagree	Sometimes
663	Spanish	True	EN	Yes, another Hispanic, Latino, or Spanish origin; for example Salvadorian, Dominican, Columbian, Guatemalan, Spaniard, Ecuadorian, Etc.	Venezuela	Yes	Over 55					White			Female	$61,000-$75,000	Married	Some college or vocational certificate	1	Every other year	In my home country	Totally uncomfortable	Totally uncomfortable	Somewhat comfortable	Totally uncomfortable	Somewhat comfortable	Totally comfortable	Totally comfortable	TRUE	Liver	Heart	Pink eye	Cough	Pain	Somewhat agree	Somewhat disagree	Somewhat agree	Neither agree nor disagree	Neither agree nor disagree	Neither agree nor disagree	Strongly agree	Somewhat agree	Somewhat disagree	Neither agree nor disagree	Somewhat agree	Neither agree nor disagree	Neither agree nor disagree	Somewhat agree	Sometimes
628	Spanish	True	EN	Yes, Puerto Rican	Estados Unidos de América: Puerto Rico	Yes	26-35				Hispanic/Latino				Female	$26,000-$35,000	Single	Some college or vocational certificate	2	Two times a year	In my home country	Totally comfortable	Moderately comfortable	Neither comfortable nor uncomfortable	Moderately comfortable	Neither comfortable nor uncomfortable	Totally comfortable	Neither comfortable nor uncomfortable	TRUE	Liver	Heart	Measles	Cough	Pain	Strongly agree	Neither agree nor disagree	Strongly agree	Strongly agree	Strongly agree	Neither agree nor disagree	Somewhat agree	Neither agree nor disagree	Neither agree nor disagree	Somewhat agree	Neither agree nor disagree	Somewhat agree	Neither agree nor disagree	Neither agree nor disagree	Most of the time
1496	Spanish	True	EN	Yes, Mexian, Mexican American, Chicano	México	Yes	26-35				Hispanic/Latino				Male	$76,000-$100,000	Married	Bachelor’s degree	2	Two times a year	In the United States	Totally comfortable	Totally comfortable	Totally comfortable	Moderately comfortable	Moderately comfortable	Moderately comfortable	Moderately comfortable	TRUE	Liver	Heart	Measles	Cough	Pain	Somewhat agree	Somewhat agree	Somewhat agree	Somewhat agree	Strongly agree	Somewhat agree	Somewhat agree	Somewhat agree	Somewhat agree	Strongly agree	Strongly agree	Strongly agree	Somewhat agree	Neither agree nor disagree	Sometimes
819	Spanish	True	EN	Yes, another Hispanic, Latino, or Spanish origin; for example Salvadorian, Dominican, Columbian, Guatemalan, Spaniard, Ecuadorian, Etc.	Colombia	Yes	26-35				Hispanic/Latino				Female	$5,000-15,000	Married	Associate’s degree	1	More than two times a year	In my home country	Somewhat comfortable	Somewhat comfortable	Somewhat comfortable	Somewhat comfortable	Moderately comfortable	Totally comfortable	Neither comfortable nor uncomfortable	TRUE	Liver	Heart	Measles	Cough	Pain	Strongly agree	Somewhat agree	Neither agree nor disagree	Somewhat agree	Somewhat agree	Strongly agree	Neither agree nor disagree	Somewhat agree	Somewhat agree	Somewhat agree	Somewhat agree	Somewhat agree	Strongly agree	Somewhat agree	Rarely
1218	Spanish	True	EN	Yes, another Hispanic, Latino, or Spanish origin; for example Salvadorian, Dominican, Columbian, Guatemalan, Spaniard, Ecuadorian, Etc.	Venezuela	Yes	36-45				Hispanic/Latino				Male	$16,000-25,000	Married	Bachelor’s degree	2	Two times a year	In my home country	Totally comfortable	Moderately comfortable	Neither comfortable nor uncomfortable	Moderately comfortable	Moderately comfortable	Moderately comfortable	Moderately comfortable	TRUE	Liver	Heart	Measles	Cough	Pain	Somewhat agree	Somewhat agree	Somewhat agree	Neither agree nor disagree	Somewhat agree	Somewhat agree	Somewhat agree	Somewhat agree	Somewhat agree	Somewhat agree	Neither agree nor disagree	Neither agree nor disagree	Somewhat agree	Somewhat agree	Most of the time
654	Spanish	True	EN	Yes, another Hispanic, Latino, or Spanish origin; for example Salvadorian, Dominican, Columbian, Guatemalan, Spaniard, Ecuadorian, Etc.	Perú	Yes	36-45				Hispanic/Latino				Male	$26,000-$35,000	Married	Some college or vocational certificate	2	Every other year	In my home country	Somewhat comfortable	Somewhat comfortable	Neither comfortable nor uncomfortable	Somewhat comfortable	Neither comfortable nor uncomfortable	Neither comfortable nor uncomfortable	Somewhat comfortable	TRUE	Liver	Heart	Measles	Cough	Pain	Neither agree nor disagree	Neither agree nor disagree	Neither agree nor disagree	Neither agree nor disagree	Neither agree nor disagree	Somewhat agree	Somewhat agree	Neither agree nor disagree	Somewhat disagree	Neither agree nor disagree	Somewhat agree	Neither agree nor disagree	Neither agree nor disagree	Somewhat disagree	Most of the time
2475	Spanish	True	EN	Yes, Mexian, Mexican American, Chicano	México	Yes	36-45				Hispanic/Latino				Male	$45,000-$60,000	Married	Finished high school	2	Two times a year	In my home country	Moderately comfortable	Somewhat comfortable	Somewhat comfortable	Totally uncomfortable	Somewhat comfortable	Moderately comfortable	Moderately comfortable	TRUE	Liver	Heart	Measles	Cough	Pain	Strongly agree	Strongly agree	Strongly agree	Strongly agree	Strongly agree	Strongly agree	Somewhat agree	Strongly agree	Somewhat agree	Neither agree nor disagree	Somewhat agree	Neither agree nor disagree	Somewhat agree	Neither agree nor disagree	Most of the time
986	Spanish	True	EN	Yes, Mexian, Mexican American, Chicano	México	Yes	26-35				Hispanic/Latino	White			Male	$76,000-$100,000	Married	Bachelor’s degree	3	Two times a year	In my home country	Moderately comfortable	Moderately comfortable	Moderately comfortable	Moderately comfortable	Totally comfortable	Totally comfortable	Moderately comfortable	TRUE	Liver	Heart	Measles	Cough	Pain	Somewhat agree	Somewhat disagree	Somewhat agree	Strongly agree	Strongly agree	Somewhat agree	Somewhat disagree	Somewhat agree	Somewhat agree	Somewhat agree	Somewhat disagree	Somewhat agree	Strongly agree	Strongly agree	Sometimes
698	Spanish	True	EN	Yes, another Hispanic, Latino, or Spanish origin; for example Salvadorian, Dominican, Columbian, Guatemalan, Spaniard, Ecuadorian, Etc.	Colombia	Yes	36-45				Hispanic/Latino				Male	$26,000-$35,000	Partnered	Advanced degree (masters, MD, DDS, PhD, etc)	2	Every other year	In the United States	Totally uncomfortable	Totally uncomfortable	Totally uncomfortable	Totally uncomfortable	Totally uncomfortable	Somewhat comfortable	Neither comfortable nor uncomfortable	TRUE	Skin	Heart	Chart	Cough	Skull	Somewhat agree	Somewhat agree	Somewhat disagree	Neither agree nor disagree	Neither agree nor disagree	Neither agree nor disagree	Neither agree nor disagree	Neither agree nor disagree	Neither agree nor disagree	Neither agree nor disagree	Neither agree nor disagree	Neither agree nor disagree	Neither agree nor disagree	Neither agree nor disagree	Almost Always
480	Spanish	True	EN	Yes, another Hispanic, Latino, or Spanish origin; for example Salvadorian, Dominican, Columbian, Guatemalan, Spaniard, Ecuadorian, Etc.	El Salvador	Yes	26-35				Hispanic/Latino				Female	$26,000-$35,000	Partnered	Some college or vocational certificate	2	Two times a year	In my home country	Somewhat comfortable	Somewhat comfortable	Neither comfortable nor uncomfortable	Somewhat comfortable	Neither comfortable nor uncomfortable	Neither comfortable nor uncomfortable	Neither comfortable nor uncomfortable	TRUE	Kidney	Heart	Measles	Cough	Pain	Strongly agree	Strongly agree	Somewhat agree	Strongly agree	Somewhat agree	Neither agree nor disagree	Strongly agree	Strongly agree	Neither agree nor disagree	Neither agree nor disagree	Somewhat disagree	Somewhat disagree	Somewhat disagree	Somewhat agree	Rarely
703	Spanish	True	EN	Yes, Puerto Rican	Estados Unidos de América: Puerto Rico	Yes	26-35				Hispanic/Latino				Female	$26,000-$35,000	Single	Finished high school	2	Two times a year	In my home country	Neither comfortable nor uncomfortable	Neither comfortable nor uncomfortable	Neither comfortable nor uncomfortable	Neither comfortable nor uncomfortable	Neither comfortable nor uncomfortable	Neither comfortable nor uncomfortable	Neither comfortable nor uncomfortable	TRUE	Liver	Heart	Measles	Cough	Pain	Somewhat agree	Somewhat disagree	Somewhat agree	Strongly agree	Strongly agree	Neither agree nor disagree	Somewhat disagree	Somewhat agree	Strongly agree	Strongly agree	Somewhat disagree	Somewhat agree	Strongly agree	Strongly agree	Sometimes
872	Spanish	True	EN	Yes, another Hispanic, Latino, or Spanish origin; for example Salvadorian, Dominican, Columbian, Guatemalan, Spaniard, Ecuadorian, Etc.	Guatemala	Yes	36-45				Hispanic/Latino				Male	$5,000-15,000	Married	Some college or vocational certificate	2	Once a year	In the United States	Somewhat comfortable	Somewhat comfortable	Somewhat comfortable	Somewhat comfortable	Moderately comfortable	Neither comfortable nor uncomfortable	Neither comfortable nor uncomfortable	TRUE	Liver	Heart	Chart	Cough	Pain	Somewhat agree	Somewhat agree	Neither agree nor disagree	Somewhat agree	Somewhat agree	Somewhat agree	Neither agree nor disagree	Strongly agree	Somewhat disagree	Somewhat agree	Somewhat agree	Somewhat agree	Somewhat agree	Strongly agree	Almost Always
1039	Spanish	True	EN	Yes, another Hispanic, Latino, or Spanish origin; for example Salvadorian, Dominican, Columbian, Guatemalan, Spaniard, Ecuadorian, Etc.	Honduras	Yes	26-35				Hispanic/Latino				Male	Less than $5,000	Partnered	Have not finished high school	2	Once a year	In my home country	I do not attend school	I do not go to work	Somewhat comfortable	Totally uncomfortable	Totally uncomfortable	Moderately comfortable	Moderately comfortable	TRUE	Liver	Heart	Measles	Cough	Cough	Somewhat agree	Strongly agree	Somewhat agree	Strongly agree	Somewhat agree	Strongly agree	Somewhat agree	Somewhat agree	Strongly agree	Somewhat agree	Somewhat agree	Somewhat agree	Somewhat agree	Somewhat agree	Rarely
754	Spanish	True	EN	Yes, Mexian, Mexican American, Chicano	México	Yes	26-35				Hispanic/Latino				Female	$36,000-$45,000	Married	Associate’s degree	1	Less than every other year	In my home country	Moderately comfortable	Moderately comfortable	Moderately comfortable	Moderately comfortable	Totally comfortable	Totally comfortable	Moderately comfortable	TRUE	Liver	Heart	Measles	Cough	Pain	Somewhat agree	Somewhat disagree	Somewhat agree	Somewhat disagree	Somewhat disagree	Somewhat agree	Strongly agree	Somewhat disagree	Somewhat disagree	Somewhat disagree	Somewhat agree	Somewhat agree	Somewhat disagree	Strongly agree	Never
637	Spanish	True	EN	Yes, Mexian, Mexican American, Chicano	México	Yes	36-45					White			Female	$45,000-$60,000	Married	Some college or vocational certificate	2	Once a year	In my home country	Neither comfortable nor uncomfortable	Somewhat comfortable	Moderately comfortable	Moderately comfortable	Moderately comfortable	Neither comfortable nor uncomfortable	Moderately comfortable	TRUE	Liver	Heart	Measles	Cough	Pain	Somewhat disagree	Neither agree nor disagree	Somewhat agree	Neither agree nor disagree	Somewhat agree	Somewhat agree	Neither agree nor disagree	Somewhat agree	Somewhat agree	Somewhat agree	Neither agree nor disagree	Neither agree nor disagree	Somewhat disagree	Strongly agree	Sometimes
432	Spanish	True	EN	Yes, Puerto Rican	Estados Unidos de América: Puerto Rico	Yes	26-35				Hispanic/Latino	White			Female	$26,000-$35,000	Partnered	Some college or vocational certificate	1	Once a year	In my home country	Totally uncomfortable	Somewhat comfortable	Somewhat comfortable	Somewhat comfortable	Neither comfortable nor uncomfortable	Somewhat comfortable	Somewhat comfortable	TRUE	Kidney	Heart	Measles	Cough	Pain	Strongly disagree	Strongly disagree	Strongly disagree	Strongly disagree	Strongly disagree	Strongly disagree	Strongly disagree	Strongly disagree	Strongly disagree	Strongly disagree	Strongly disagree	Strongly disagree	Strongly disagree	Strongly disagree
915	Spanish	True	EN	Yes, another Hispanic, Latino, or Spanish origin; for example Salvadorian, Dominican, Columbian, Guatemalan, Spaniard, Ecuadorian, Etc.	Perú	Yes	26-35				Hispanic/Latino				Female	$16,000-25,000	Single	Finished high school	2	Two times a year	In my home country	Moderately comfortable	Moderately comfortable	Moderately comfortable	Moderately comfortable	Moderately comfortable	Moderately comfortable	Moderately comfortable	TRUE	Liver	Heart	Measles	Cough	Pain	Neither agree nor disagree	Neither agree nor disagree	Somewhat agree	Somewhat agree	Somewhat agree	Neither agree nor disagree	Somewhat disagree	Somewhat agree	Somewhat agree	Somewhat agree	Somewhat agree	Neither agree nor disagree	Somewhat agree	Somewhat agree	Sometimes
887	Spanish	True	EN	Yes, Mexian, Mexican American, Chicano	México	Yes	36-45				Hispanic/Latino				Female	$45,000-$60,000	Married	Advanced degree (masters, MD, DDS, PhD, etc)	1	As needed/When I am sick or get hurt	In another country besides the United States or my home country	Neither comfortable nor uncomfortable	Neither comfortable nor uncomfortable	Neither comfortable nor uncomfortable	Neither comfortable nor uncomfortable	Neither comfortable nor uncomfortable	Neither comfortable nor uncomfortable	Neither comfortable nor uncomfortable	TRUE	Liver	Heart	Measles	Cough	Pain	Neither agree nor disagree	Neither agree nor disagree	Neither agree nor disagree	Neither agree nor disagree	Neither agree nor disagree	Neither agree nor disagree	Neither agree nor disagree	Neither agree nor disagree	Neither agree nor disagree	Neither agree nor disagree	Neither agree nor disagree	Neither agree nor disagree	Somewhat agree	Somewhat disagree	Sometimes
702	Spanish	True	EN	Yes, another Hispanic, Latino, or Spanish origin; for example Salvadorian, Dominican, Columbian, Guatemalan, Spaniard, Ecuadorian, Etc.	República Dominicana	Yes	18-25			Black					Female	Less than $5,000	Single	Associate’s degree	1	More than two times a year	In my home country	Neither comfortable nor uncomfortable	I do not go to work	Totally uncomfortable	Totally uncomfortable	Moderately comfortable	Neither comfortable nor uncomfortable	Neither comfortable nor uncomfortable	TRUE	Liver	Cramp	Pink eye	Skull	Skull	Strongly agree	Strongly agree	Somewhat agree	Strongly agree	Strongly agree	Neither agree nor disagree	Neither agree nor disagree	Somewhat agree	Somewhat agree	Neither agree nor disagree	Neither agree nor disagree	Neither agree nor disagree	Somewhat agree	Somewhat agree	Almost Always
874	Spanish	True	EN	Yes, another Hispanic, Latino, or Spanish origin; for example Salvadorian, Dominican, Columbian, Guatemalan, Spaniard, Ecuadorian, Etc.	Colombia	Yes	18-25					White			Female	Less than $5,000	Married	Some college or vocational certificate	1	As needed/When I am sick or get hurt	In my home country	Neither comfortable nor uncomfortable	Neither comfortable nor uncomfortable	Neither comfortable nor uncomfortable	Neither comfortable nor uncomfortable	Neither comfortable nor uncomfortable	Moderately comfortable	Moderately comfortable	TRUE	Kidney	Heart	Measles	Cough	Pain	Neither agree nor disagree	Neither agree nor disagree	Neither agree nor disagree	Neither agree nor disagree	Somewhat agree	Neither agree nor disagree	Somewhat agree	Neither agree nor disagree	Somewhat agree	Somewhat agree	Somewhat agree	Neither agree nor disagree	Somewhat agree	Somewhat agree	Most of the time
551	Spanish	True	EN	Yes, Cuban	Cuba	Yes	18-25				Hispanic/Latino				Female	Less than $5,000	Married	Bachelor’s degree	1	As needed/When I am sick or get hurt	In my home country	Somewhat comfortable	Somewhat comfortable	Somewhat comfortable	Somewhat comfortable	Somewhat comfortable	Totally comfortable	Totally comfortable	TRUE	Liver	Heart	Measles	Cough	Pain	Strongly agree	Somewhat agree	Somewhat agree	Somewhat agree	Somewhat agree	Somewhat agree	Somewhat agree	Somewhat agree	Somewhat agree	Somewhat agree	Somewhat agree	Somewhat agree	Somewhat agree	Somewhat agree	Almost Always
1311	Spanish	True	EN	Yes, Cuban	Cuba	Yes	26-35				Hispanic/Latino				Male	$76,000-$100,000	Partnered	Bachelor’s degree	2	Two times a year	In the United States	Somewhat comfortable	Somewhat comfortable	Totally comfortable	Totally comfortable	Totally comfortable	Moderately comfortable	Totally comfortable	TRUE	Liver	Heart	Measles	Cough	Pain	Strongly agree	Strongly agree	Strongly agree	Strongly agree	Strongly agree	Strongly agree	Somewhat agree	Strongly agree	Strongly agree	Somewhat agree	Strongly agree	Strongly agree	Somewhat agree	Strongly agree	Most of the time
780	Spanish	True	EN	Yes, Cuban	Cuba	Yes	36-45				Hispanic/Latino				Female	$5,000-15,000	Single	Bachelor’s degree	1	Once a year	In my home country	Neither comfortable nor uncomfortable	Neither comfortable nor uncomfortable	Somewhat comfortable	Totally uncomfortable	Totally uncomfortable	Totally comfortable	Totally comfortable	TRUE	Liver		Tetanus	Cough	Pain	Somewhat agree	Strongly disagree	Neither agree nor disagree	Strongly agree	Strongly agree	Somewhat agree	Strongly disagree	Strongly agree	Strongly agree	Strongly agree	Strongly agree	Strongly agree	Strongly agree	Strongly agree	Almost Always
1537	Spanish	True	EN	Yes, another Hispanic, Latino, or Spanish origin; for example Salvadorian, Dominican, Columbian, Guatemalan, Spaniard, Ecuadorian, Etc.	Venezuela	Yes	18-25					White			Female	$36,000-$45,000	Partnered	Have not finished high school	2	As needed/When I am sick or get hurt	In my home country	I do not attend school	Totally uncomfortable	Totally uncomfortable	Totally uncomfortable	Totally uncomfortable	Neither comfortable nor uncomfortable	Neither comfortable nor uncomfortable	TRUE	Liver	Heart	Measles	Cough	Pain	Somewhat agree	Strongly agree	Strongly disagree	Somewhat agree	Somewhat agree	Somewhat agree	Somewhat agree	Somewhat agree	Somewhat agree	Somewhat agree	Somewhat agree	Somewhat agree	Somewhat agree	Somewhat agree	Sometimes
790	Spanish	True	EN	Yes, Puerto Rican	Estados Unidos de América: Puerto Rico	Yes	36-45				Hispanic/Latino				Female	$76,000-$100,000	Partnered	Some college or vocational certificate	2	Two times a year	In my home country	Neither comfortable nor uncomfortable	Somewhat comfortable	Neither comfortable nor uncomfortable	Neither comfortable nor uncomfortable	Somewhat comfortable	Neither comfortable nor uncomfortable	Neither comfortable nor uncomfortable	TRUE	Liver	Heart	Pink eye	Cough	Pain	Neither agree nor disagree	Somewhat agree	Neither agree nor disagree	Somewhat agree	Somewhat agree	Somewhat agree	Neither agree nor disagree	Somewhat agree	Somewhat agree	Neither agree nor disagree	Neither agree nor disagree	Neither agree nor disagree	Somewhat agree	Somewhat agree
521	Spanish	True	EN	Yes, another Hispanic, Latino, or Spanish origin; for example Salvadorian, Dominican, Columbian, Guatemalan, Spaniard, Ecuadorian, Etc.	República Dominicana	Yes	18-25				Hispanic/Latino				Female	Less than $5,000	Single	Associate’s degree	1	More than two times a year	In my home country	Neither comfortable nor uncomfortable	Neither comfortable nor uncomfortable	Totally uncomfortable	Totally uncomfortable	Totally comfortable	Moderately comfortable	Neither comfortable nor uncomfortable	TRUE	Liver	Kidney	Chart	Nose	Skull	Somewhat agree	Somewhat agree	Somewhat agree	Somewhat agree	Somewhat agree	Somewhat agree	Somewhat agree	Neither agree nor disagree	Strongly agree	Somewhat agree	Somewhat agree		Somewhat agree	Neither agree nor disagree	Most of the time
824	Spanish	True	EN	Yes, Cuban	Cuba	Yes	Over 55				Hispanic/Latino				Male	$26,000-$35,000	Partnered	Bachelor’s degree	2	More than two times a year	In my home country	Neither comfortable nor uncomfortable	Neither comfortable nor uncomfortable	Neither comfortable nor uncomfortable	Somewhat comfortable	Somewhat comfortable	Totally comfortable	Totally comfortable	TRUE	Liver	Heart	Measles	Cough	Pain	Strongly agree	Strongly disagree	Neither agree nor disagree	Strongly agree	Strongly agree	Neither agree nor disagree	Strongly disagree	Strongly agree	Somewhat agree	Somewhat agree	Somewhat disagree	Somewhat disagree	Somewhat agree	Strongly agree	Most of the time
762	Spanish	True	EN	Yes, Mexian, Mexican American, Chicano	Venezuela	Yes	36-45				Hispanic/Latino				Male	$45,000-$60,000	Married	Some college or vocational certificate	2	Two times a year	In my home country	Moderately comfortable	Moderately comfortable	Totally comfortable	Moderately comfortable	Moderately comfortable	Totally comfortable	Totally comfortable	TRUE	Liver	Heart	Measles	Cough	Pain	Strongly agree	Strongly agree		Somewhat agree			Somewhat disagree	Strongly agree	Somewhat agree	Somewhat agree	Somewhat disagree	Strongly disagree	Strongly agree	Strongly agree	Most of the time
673	Spanish	True	EN	Yes, another Hispanic, Latino, or Spanish origin; for example Salvadorian, Dominican, Columbian, Guatemalan, Spaniard, Ecuadorian, Etc.	República Dominicana	Yes	18-25				Hispanic/Latino				Female	$45,000-$60,000	Single	Associate’s degree	4	Once a year	In the United States	Totally comfortable	Totally comfortable	Totally comfortable	Totally comfortable	Totally comfortable	Totally comfortable	Totally comfortable	TRUE	Liver	Heart	Measles	Cough	Pain	Somewhat disagree	Strongly disagree	Strongly agree	Strongly agree	Strongly agree	Somewhat disagree	Strongly agree	Strongly disagree	Strongly disagree	Somewhat disagree	Somewhat agree	Somewhat disagree	Strongly agree	Strongly agree	Rarely
1090	Spanish	True	EN	Yes, another Hispanic, Latino, or Spanish origin; for example Salvadorian, Dominican, Columbian, Guatemalan, Spaniard, Ecuadorian, Etc.	Costa Rica	Yes	36-45				Hispanic/Latino				Female	$45,000-$60,000	Married	Associate’s degree	2	Less than every other year	In the United States	Totally uncomfortable	Totally uncomfortable	Totally uncomfortable	Totally uncomfortable	Somewhat comfortable	Neither comfortable nor uncomfortable	Neither comfortable nor uncomfortable	TRUE	Liver	Heart	Measles	Cold	Pain	Strongly agree	Strongly agree	Strongly disagree	Somewhat disagree	Somewhat agree	Strongly agree	Somewhat agree	Strongly agree	Somewhat agree		Somewhat agree	Somewhat agree	Somewhat agree	Somewhat agree	Almost Always
459	Spanish	True	EN	Yes, another Hispanic, Latino, or Spanish origin; for example Salvadorian, Dominican, Columbian, Guatemalan, Spaniard, Ecuadorian, Etc.	Venezuela	Yes	18-25				Hispanic/Latino				Male	$76,000-$100,000	Married	Associate’s degree	2	As needed/When I am sick or get hurt	In my home country	Somewhat comfortable	Neither comfortable nor uncomfortable	Somewhat comfortable	Somewhat comfortable	Totally uncomfortable	Somewhat comfortable	Totally uncomfortable	TRUE	Liver		Measles		Pain	Somewhat disagree	Strongly agree	Somewhat disagree	Somewhat agree	Neither agree nor disagree	Strongly disagree	Strongly agree	Somewhat agree	Neither agree nor disagree	Strongly disagree	Strongly disagree	Somewhat agree	Neither agree nor disagree	Neither agree nor disagree	Never
653	Spanish	True	EN	Yes, Cuban	Argentina	Yes	18-25				Hispanic/Latino				Female	Less than $5,000	Viudo	Some college or vocational certificate	3	Two times a year	In the United States	Moderately comfortable	Moderately comfortable	Totally comfortable	Totally comfortable		Moderately comfortable	Totally comfortable	TRUE	Liver	Heart	Measles	Cough	Pain		Strongly agree		Strongly agree	Strongly agree	Strongly agree		Strongly agree	Strongly agree	Strongly agree	Strongly agree	Strongly agree	Strongly agree	Somewhat disagree	Sometimes
1461	Spanish	True	EN	Yes, Mexian, Mexican American, Chicano	México	Yes	36-45				Hispanic/Latino				Male	$36,000-$45,000	Married	Finished high school	2		In my home country	Totally uncomfortable	Totally uncomfortable	Totally uncomfortable	Totally uncomfortable	Somewhat comfortable	Totally comfortable	Somewhat comfortable	TRUE	Liver	Heart	Measles	Cough	Pain	Strongly agree	Somewhat agree	Somewhat disagree	Neither agree nor disagree	Somewhat agree	Neither agree nor disagree	Strongly agree	Neither agree nor disagree	Strongly agree	Neither agree nor disagree	Neither agree nor disagree	Neither agree nor disagree	Somewhat agree	Somewhat agree	Sometimes
1164	Spanish	True	EN	Yes, Mexian, Mexican American, Chicano	México	Yes	26-35				Hispanic/Latino				Male	$76,000-$100,000	Married	Advanced degree (masters, MD, DDS, PhD, etc)	1	Once a year	In my home country	Moderately comfortable	Moderately comfortable	Totally uncomfortable	Neither comfortable nor uncomfortable	Moderately comfortable	Somewhat comfortable	Somewhat comfortable	TRUE	Liver	Heart	Measles	Cough	Pain	Somewhat agree	Somewhat disagree	Somewhat agree	Neither agree nor disagree	Somewhat agree	Somewhat agree	Strongly agree	Neither agree nor disagree	Somewhat agree	Somewhat agree	Somewhat disagree	Somewhat disagree	Strongly agree	Somewhat agree	Sometimes
820	Spanish	True	EN	Yes, Cuban	Cuba	Yes	26-35				Hispanic/Latino				Female	Less than $5,000	Single	Some college or vocational certificate	2	More than two times a year	In my home country	Moderately comfortable	I do not go to work	Somewhat comfortable	Totally uncomfortable	Moderately comfortable	Neither comfortable nor uncomfortable	Neither comfortable nor uncomfortable	TRUE	Liver	Heart	Measles	Cough	Pain	Strongly agree	Neither agree nor disagree	Somewhat agree	Somewhat agree	Somewhat agree	Somewhat disagree	Somewhat disagree	Neither agree nor disagree	Neither agree nor disagree	Somewhat agree	Somewhat disagree	Somewhat agree	Somewhat agree	Somewhat agree	Most of the time
1082	Spanish	True	EN	Yes, Mexian, Mexican American, Chicano	Albania	Yes	18-25					White			Female	$36,000-$45,000	Divorced	Bachelor’s degree	1	Two times a year	In my home country	Moderately comfortable	Neither comfortable nor uncomfortable	Moderately comfortable	Neither comfortable nor uncomfortable	Somewhat comfortable	Neither comfortable nor uncomfortable	Moderately comfortable	TRUE	Liver	Heart	Measles	Cough	Pain	Strongly agree	Neither agree nor disagree	Neither agree nor disagree	Strongly agree	Strongly agree	Strongly agree	Neither agree nor disagree	Somewhat disagree	Somewhat agree	Strongly agree	Neither agree nor disagree	Neither agree nor disagree	Strongly agree	Neither agree nor disagree	Sometimes
981	Spanish	True	EN	Yes, Mexian, Mexican American, Chicano	México	Yes	26-35				Hispanic/Latino				Female	$5,000-15,000	Single	Finished high school	1	Once a year	In another country besides the United States or my home country	Neither comfortable nor uncomfortable	Somewhat comfortable	Somewhat comfortable	Totally uncomfortable	Totally comfortable	Moderately comfortable	Neither comfortable nor uncomfortable	TRUE	Liver	Heart	Measles	Cough	Pain	Strongly agree	Neither agree nor disagree	Somewhat disagree	Somewhat agree	Neither agree nor disagree	Neither agree nor disagree	Somewhat disagree	Somewhat agree	Strongly agree	Somewhat agree	Neither agree nor disagree	Neither agree nor disagree	Somewhat agree	Strongly agree	Sometimes
533	Spanish	True	EN	Yes, Mexian, Mexican American, Chicano	México	Yes	26-35				Hispanic/Latino	White			Female	$61,000-$75,000	Married	Advanced degree (masters, MD, DDS, PhD, etc)	3	More than two times a year	In my home country	Totally comfortable	Totally comfortable	Somewhat comfortable	Totally comfortable	Totally comfortable	Totally comfortable	Totally comfortable	TRUE	Liver	Heart	Measles	Cough	Pain	Somewhat agree	Somewhat disagree	Somewhat agree	Strongly agree	Strongly agree	Somewhat agree	Somewhat disagree	Somewhat agree	Strongly agree	Somewhat agree	Somewhat disagree	Somewhat agree	Somewhat disagree	Somewhat agree	Most of the time
956	Spanish	True	EN	Yes, Cuban	Cuba	Yes	26-35				Hispanic/Latino	White			Female	$76,000-$100,000	Married	Associate’s degree	3	Less than every other year	In the United States	Totally comfortable	Moderately comfortable	Moderately comfortable	Moderately comfortable	Moderately comfortable	Totally comfortable	Moderately comfortable	TRUE	Liver	Heart	Measles	Cough	Pain	Somewhat agree	Strongly agree	Strongly agree	Strongly agree	Somewhat agree	Strongly agree	Strongly agree	Strongly agree	Strongly agree	Neither agree nor disagree	Somewhat agree	Somewhat agree	Somewhat agree	Strongly agree	Sometimes
788	Spanish	True	EN	Yes, Mexian, Mexican American, Chicano	México	Yes	36-45				Hispanic/Latino				Female	$36,000-$45,000	Single	Bachelor’s degree	2	Two times a year	In my home country	Totally comfortable	Totally comfortable	Totally comfortable	Totally comfortable	Totally comfortable	Totally comfortable	Totally comfortable	TRUE	Liver	Heart	Measles	Cough	Pain	Somewhat agree	Somewhat agree	Somewhat disagree	Somewhat agree	Somewhat agree	Strongly agree	Somewhat disagree	Somewhat agree	Somewhat agree	Somewhat agree	Somewhat disagree	Somewhat agree	Somewhat agree	Somewhat agree	Most of the time
719	Spanish	True	EN	Yes, another Hispanic, Latino, or Spanish origin; for example Salvadorian, Dominican, Columbian, Guatemalan, Spaniard, Ecuadorian, Etc.	Venezuela	Yes	Over 55				Hispanic/Latino	White			Male	$36,000-$45,000	Married	Bachelor’s degree	2	Two times a year	In the United States	Totally comfortable	Totally comfortable	Neither comfortable nor uncomfortable	Totally comfortable	Totally comfortable	Totally comfortable	Totally comfortable	TRUE	Liver	Heart	Polio	Cough	Pain	Neither agree nor disagree	Somewhat disagree	Somewhat disagree	Strongly disagree	Strongly disagree	Somewhat disagree	Somewhat disagree	Strongly disagree	Strongly agree	Neither agree nor disagree	Somewhat agree	Neither agree nor disagree	Neither agree nor disagree	Strongly agree	Rarely
676	Spanish	True	EN	Yes, Cuban	Cuba	Yes	18-25				Hispanic/Latino	White			Female	$16,000-25,000	Partnered	Some college or vocational certificate	1	More than two times a year	In my home country	Somewhat comfortable	Somewhat comfortable	Moderately comfortable	Totally uncomfortable	Somewhat comfortable	Somewhat comfortable	Neither comfortable nor uncomfortable	TRUE	Liver	Heart	Measles	Cough	Pain	Somewhat agree	Somewhat agree	Neither agree nor disagree	Somewhat agree	Somewhat agree	Strongly agree	Somewhat disagree	Somewhat agree	Strongly agree	Somewhat agree	Somewhat agree	Somewhat agree	Somewhat agree	Somewhat agree	Most of the time
989	Spanish	True	EN	Yes, Mexian, Mexican American, Chicano	México	Yes	26-35				Hispanic/Latino				Male	$76,000-$100,000	Married	Advanced degree (masters, MD, DDS, PhD, etc)	1	As needed/When I am sick or get hurt	In the United States	Totally comfortable	Totally comfortable	Totally comfortable	Totally comfortable	Totally comfortable	Totally comfortable	Totally comfortable	TRUE	Liver	Heart	Measles	Cough	Pain	Strongly agree	Strongly agree	Strongly agree	Strongly agree	Strongly agree	Strongly agree	Strongly agree	Strongly agree	Strongly agree	Strongly agree	Strongly agree	Strongly agree	Strongly agree	Strongly agree	Sometimes
1436	Spanish	True	EN	Yes, Cuban	Cuba	Yes	36-45				Hispanic/Latino				Female	$26,000-$35,000	Single	Some college or vocational certificate	2	More than two times a year	In my home country	Neither comfortable nor uncomfortable		Moderately comfortable	Totally uncomfortable	Neither comfortable nor uncomfortable	Totally comfortable	Totally comfortable	TRUE	Heart	Heart	Measles	Cough	Pain	Somewhat agree	Strongly agree	Neither agree nor disagree	Neither agree nor disagree	Strongly agree	Neither agree nor disagree	Neither agree nor disagree	Somewhat agree	Somewhat disagree	Somewhat agree	Somewhat agree	Somewhat agree	Somewhat agree	Somewhat agree	Most of the time
746	Spanish	True	EN	Yes, another Hispanic, Latino, or Spanish origin; for example Salvadorian, Dominican, Columbian, Guatemalan, Spaniard, Ecuadorian, Etc.	Ecuador	Yes	26-35				Hispanic/Latino				Female	$16,000-25,000	Married	Some college or vocational certificate	1	Once a year	In my home country	Totally comfortable	Totally comfortable	Totally comfortable	Totally comfortable	Totally comfortable	Totally comfortable	Totally comfortable	TRUE	Kidney	Heart	Measles	Cough	Pain	Somewhat agree	Somewhat agree	Strongly agree	Neither agree nor disagree	Somewhat agree	Strongly agree	Strongly agree	Somewhat disagree	Somewhat agree	Somewhat agree	Neither agree nor disagree	Somewhat disagree	Strongly disagree	Somewhat agree	Sometimes
601	Spanish	True	EN	Yes, Cuban	Cuba	Yes	26-35				Hispanic/Latino				Male	$76,000-$100,000	Married	Bachelor’s degree	2	Two times a year	In the United States	Neither comfortable nor uncomfortable	Moderately comfortable	Totally comfortable	Totally comfortable	Moderately comfortable	Totally comfortable	Totally comfortable	TRUE	Liver	Heart	Measles	Cough	Pain	Strongly agree	Somewhat agree	Somewhat agree	Somewhat agree	Somewhat agree	Strongly agree	Somewhat agree	Neither agree nor disagree	Neither agree nor disagree	Neither agree nor disagree	Strongly agree	Somewhat agree	Somewhat agree	Strongly agree	Most of the time
2361	Spanish	True	EN	Yes, Mexian, Mexican American, Chicano	México	Yes	36-45				Hispanic/Latino				Female	$45,000-$60,000	Single	Finished high school	3	Once a year	In my home country	Moderately comfortable	Moderately comfortable	Moderately comfortable	Moderately comfortable	Moderately comfortable	Moderately comfortable	Moderately comfortable	TRUE	Skin	Cramp	Measles	Cough	Pain	Neither agree nor disagree	Neither agree nor disagree	Neither agree nor disagree	Neither agree nor disagree	Neither agree nor disagree	Neither agree nor disagree	Neither agree nor disagree	Neither agree nor disagree	Neither agree nor disagree	Neither agree nor disagree	Neither agree nor disagree	Neither agree nor disagree	Neither agree nor disagree	Neither agree nor disagree	Sometimes
771	Spanish	True	EN	Yes, Mexian, Mexican American, Chicano	México	Yes	36-45			Black					Male	$61,000-$75,000	Partnered	Some college or vocational certificate	1	More than two times a year	In the United States	Moderately comfortable	Somewhat comfortable	Totally comfortable	Moderately comfortable	Neither comfortable nor uncomfortable	Totally comfortable	Moderately comfortable	TRUE	Liver	Heart	Measles	Cough	Pain	Somewhat disagree	Neither agree nor disagree	Somewhat agree	Strongly agree	Somewhat agree	Neither agree nor disagree	Somewhat disagree	Somewhat disagree	Neither agree nor disagree	Neither agree nor disagree	Somewhat agree	Strongly agree	Somewhat agree	Neither agree nor disagree	Rarely
1645	Spanish	True	EN	Yes, Mexian, Mexican American, Chicano	Mónaco	Yes	26-35				Hispanic/Latino				Male	$76,000-$100,000	Married	Bachelor’s degree	2	Two times a year	In the United States	Neither comfortable nor uncomfortable	Moderately comfortable	Neither comfortable nor uncomfortable	Moderately comfortable	Moderately comfortable	Totally comfortable	Totally comfortable	TRUE	Liver	Heart	Measles	Cough	Pain	Somewhat agree	Strongly agree	Strongly agree	Strongly agree	Strongly agree	Somewhat agree	Strongly agree	Somewhat agree	Strongly agree	Somewhat agree	Somewhat agree	Somewhat agree	Strongly agree	Somewhat agree	Sometimes
1281	Spanish	True	EN	Yes, another Hispanic, Latino, or Spanish origin; for example Salvadorian, Dominican, Columbian, Guatemalan, Spaniard, Ecuadorian, Etc.	Argentina	Yes	36-45				Hispanic/Latino				Male	$45,000-$60,000	Divorced	Finished high school	2	More than two times a year	In the United States	Totally comfortable	I do not go to work	Neither comfortable nor uncomfortable	Neither comfortable nor uncomfortable	Neither comfortable nor uncomfortable	Neither comfortable nor uncomfortable	Neither comfortable nor uncomfortable	TRUE	Kidney	Heart	Chart	Cough	Pain	Strongly disagree	Strongly agree	Strongly agree	Strongly agree	Strongly agree	Neither agree nor disagree	Strongly disagree	Strongly agree	Strongly agree	Strongly agree	Strongly agree	Strongly disagree	Strongly agree	Strongly agree	Never
661	Spanish	True	EN	Yes, Mexian, Mexican American, Chicano	Alemania	Yes	26-35				Hispanic/Latino				Male	Over $100,000	Partnered	Advanced degree (masters, MD, DDS, PhD, etc)	1	Less than every other year	In the United States	Totally uncomfortable	Somewhat comfortable	Somewhat comfortable	Moderately comfortable	Somewhat comfortable	Totally comfortable	Totally uncomfortable	TRUE	Liver	Heart	Measles	Cold	Pain	Strongly disagree	Strongly disagree	Strongly agree	Strongly agree	Strongly disagree	Strongly agree	Strongly disagree	Strongly agree	Strongly disagree	Somewhat disagree	Somewhat agree	Strongly disagree	Somewhat agree	Strongly agree	Most of the time
4535	Spanish	True	EN	Yes, Mexian, Mexican American, Chicano	México	Yes	26-35				Hispanic/Latino	White			Male	$76,000-$100,000	Married	Bachelor’s degree	2	More than two times a year	In my home country	Totally comfortable	Totally comfortable	Totally comfortable	Moderately comfortable	Moderately comfortable	Totally comfortable	Moderately comfortable	TRUE	Liver	Heart	Measles	Cough	Pain	Strongly agree	Somewhat agree	Strongly agree	Strongly agree	Somewhat agree	Somewhat agree	Strongly agree	Strongly agree	Somewhat agree	Strongly agree	Somewhat agree	Strongly agree	Strongly agree	Somewhat agree	Almost Always
694	Spanish	True	EN	Yes, Mexian, Mexican American, Chicano	México	Yes	26-35				Hispanic/Latino				Female	Less than $5,000	Single	Finished high school	3	As needed/When I am sick or get hurt	In the United States	Neither comfortable nor uncomfortable	I do not go to work	Moderately comfortable	Moderately comfortable	Somewhat comfortable	Neither comfortable nor uncomfortable	Neither comfortable nor uncomfortable	TRUE	Liver	Heart	Tetanus	Cough	Pain	Strongly agree	Neither agree nor disagree	Somewhat disagree	Neither agree nor disagree	Somewhat agree	Somewhat agree	Somewhat agree	Neither agree nor disagree	Neither agree nor disagree	Strongly agree	Somewhat disagree	Neither agree nor disagree	Somewhat disagree	Somewhat agree	Most of the time
1006	Spanish	True	EN	Yes, Mexian, Mexican American, Chicano	México	Yes	26-35				Hispanic/Latino				Female	Over $100,000	Married	Advanced degree (masters, MD, DDS, PhD, etc)	2	As needed/When I am sick or get hurt	In the United States	Totally comfortable	Totally comfortable	Totally comfortable	Moderately comfortable	Totally comfortable	Totally comfortable	Totally comfortable	TRUE	Liver	Heart	Measles	Cough	Pain	Strongly disagree	Neither agree nor disagree	Somewhat agree	Neither agree nor disagree	Neither agree nor disagree	Strongly agree	Neither agree nor disagree	Somewhat agree	Somewhat agree	Somewhat agree	Strongly agree	Neither agree nor disagree	Strongly agree	Strongly agree	Sometimes
1253	Spanish	True	EN	Yes, another Hispanic, Latino, or Spanish origin; for example Salvadorian, Dominican, Columbian, Guatemalan, Spaniard, Ecuadorian, Etc.	Nicaragua	Yes	36-45				Hispanic/Latino				Male	$5,000-15,000	Single	Bachelor’s degree	3	Less than every other year	In my home country	Moderately comfortable	Moderately comfortable	Neither comfortable nor uncomfortable	Moderately comfortable	Moderately comfortable	Moderately comfortable	Moderately comfortable	TRUE	Liver	Heart	Measles	Cough	Pain	Neither agree nor disagree	Somewhat agree	Neither agree nor disagree	Neither agree nor disagree	Neither agree nor disagree	Somewhat agree	Somewhat agree	Somewhat agree	Somewhat agree	Neither agree nor disagree	Somewhat agree	Somewhat agree	Somewhat agree	Somewhat agree	Sometimes
932	Spanish	True	EN	Yes, another Hispanic, Latino, or Spanish origin; for example Salvadorian, Dominican, Columbian, Guatemalan, Spaniard, Ecuadorian, Etc.	Honduras	Yes	18-25				Hispanic/Latino				Male	$5,000-15,000	Partnered	Have not finished high school	1	Less than every other year	In my home country	Totally uncomfortable		Totally uncomfortable	Totally uncomfortable	Totally uncomfortable			TRUE	Liver	Heart	Measles	Cough	Pain	Strongly agree	Somewhat agree	Somewhat disagree	Somewhat agree	Strongly agree	Strongly agree	Strongly agree	Strongly agree	Somewhat agree				Strongly agree	Somewhat agree
492	Spanish	True	EN	Yes, Mexian, Mexican American, Chicano	México	Yes	26-35				Hispanic/Latino				Male	$16,000-25,000	Married	Bachelor’s degree	3	Once a year	In my home country	Somewhat comfortable	Somewhat comfortable	Somewhat comfortable	Neither comfortable nor uncomfortable	Neither comfortable nor uncomfortable	Neither comfortable nor uncomfortable	Moderately comfortable	TRUE	Mole	Heart	Polio	Cold	Pain	Strongly agree	Neither agree nor disagree	Neither agree nor disagree	Neither agree nor disagree	Neither agree nor disagree	Strongly agree	Somewhat disagree	Neither agree nor disagree	Neither agree nor disagree	Strongly agree	Neither agree nor disagree	Neither agree nor disagree	Neither agree nor disagree	Neither agree nor disagree	Sometimes
1186	Spanish	True	EN	Yes, another Hispanic, Latino, or Spanish origin; for example Salvadorian, Dominican, Columbian, Guatemalan, Spaniard, Ecuadorian, Etc.	El Salvador	Yes	26-35				Hispanic/Latino				Female	$45,000-$60,000	Married	Finished high school	2	Two times a year	In the United States	Somewhat comfortable	Somewhat comfortable	Neither comfortable nor uncomfortable	Somewhat comfortable	Somewhat comfortable	Somewhat comfortable	Somewhat comfortable	TRUE	Liver		Polio	Cough	Pain	Strongly disagree	Neither agree nor disagree	Strongly disagree	Strongly disagree	Strongly disagree	Strongly disagree	Neither agree nor disagree	Strongly disagree	Strongly disagree	Strongly agree		Strongly agree	Strongly agree	Strongly agree	Sometimes
451	Spanish	True	EN	Yes, Mexian, Mexican American, Chicano	Estonia	Yes	26-35					White			Female	Less than $5,000	Single	Some college or vocational certificate	1	Every other year	In my home country	Totally uncomfortable	I do not go to work	Totally comfortable	Neither comfortable nor uncomfortable	Moderately comfortable	Totally comfortable	Totally comfortable	TRUE	Liver	Heart	Measles	Cough	Pain	Strongly agree	Strongly agree	Strongly agree	Strongly agree	Strongly agree	Strongly agree		Strongly agree	Strongly agree	Strongly agree	Strongly agree	Strongly agree	Strongly agree	Strongly agree	Never
764	Spanish	True	EN	Yes, another Hispanic, Latino, or Spanish origin; for example Salvadorian, Dominican, Columbian, Guatemalan, Spaniard, Ecuadorian, Etc.	Venezuela	Yes	36-45				Hispanic/Latino				Male	$36,000-$45,000	Married	Advanced degree (masters, MD, DDS, PhD, etc)	2	Once a year	In the United States	Moderately comfortable	Somewhat comfortable	Totally uncomfortable	Moderately comfortable	Moderately comfortable	Totally comfortable	Moderately comfortable	TRUE	Liver	Heart	Measles	Cough	Pain	Strongly agree	Somewhat disagree	Neither agree nor disagree	Strongly agree	Somewhat agree	Strongly agree	Somewhat agree	Somewhat agree	Somewhat agree	Somewhat agree	Neither agree nor disagree	Somewhat agree	Somewhat agree	Strongly agree	Rarely
1076	Spanish	True	EN	Yes, another Hispanic, Latino, or Spanish origin; for example Salvadorian, Dominican, Columbian, Guatemalan, Spaniard, Ecuadorian, Etc.	Guatemala	Yes	36-45				Hispanic/Latino				Male	Over $100,000	Single	Bachelor’s degree	2	As needed/When I am sick or get hurt	In my home country	Moderately comfortable	Somewhat comfortable	Totally comfortable	Moderately comfortable	Moderately comfortable	Neither comfortable nor uncomfortable	Neither comfortable nor uncomfortable	TRUE	Liver	Heart	Measles	Cough		Strongly agree	Somewhat disagree	Somewhat agree	Somewhat agree	Somewhat agree	Strongly agree	Neither agree nor disagree	Somewhat agree	Somewhat disagree	Somewhat agree	Somewhat agree	Somewhat disagree	Strongly agree	Strongly agree	Most of the time
1277	Spanish	True	EN	Yes, Puerto Rican	Estados Unidos de América: Puerto Rico	Yes	36-45				Hispanic/Latino				Female	$36,000-$45,000	Married	Some college or vocational certificate	3	Two times a year	In my home country	Somewhat comfortable	Somewhat comfortable	Somewhat comfortable	Somewhat comfortable	Moderately comfortable	Totally comfortable	Totally comfortable	TRUE	Mole	Heart	Measles	Cough	Pain	Strongly disagree	Neither agree nor disagree	Neither agree nor disagree	Strongly disagree	Somewhat agree	Strongly disagree	Neither agree nor disagree	Strongly disagree	Neither agree nor disagree	Strongly disagree	Neither agree nor disagree	Neither agree nor disagree	Neither agree nor disagree	Strongly disagree	Most of the time
3029	Spanish	True	EN	Yes, Mexian, Mexican American, Chicano	México	Yes	36-45				Hispanic/Latino				Male	Over $100,000	Married	Finished high school	2	Two times a year	In my home country	Somewhat comfortable	Moderately comfortable	Moderately comfortable	Somewhat comfortable	Neither comfortable nor uncomfortable	Somewhat comfortable	Moderately comfortable	TRUE	Liver	Heart	Measles	Cough	Pain	Strongly agree	Strongly agree	Somewhat agree	Somewhat disagree	Neither agree nor disagree	Strongly agree	Strongly agree	Somewhat disagree	Strongly disagree	Somewhat agree	Strongly agree	Somewhat agree	Neither agree nor disagree	Neither agree nor disagree	Most of the time
739	Spanish	True	EN	Yes, another Hispanic, Latino, or Spanish origin; for example Salvadorian, Dominican, Columbian, Guatemalan, Spaniard, Ecuadorian, Etc.	Perú	Yes	26-35				Hispanic/Latino				Female	Over $100,000	Married	Advanced degree (masters, MD, DDS, PhD, etc)	2	More than two times a year	In the United States	Totally comfortable	Totally comfortable	Totally comfortable	Totally comfortable	Totally comfortable	Totally comfortable	Totally comfortable	TRUE	Liver	Heart	Measles	Cough	Pain	Strongly agree	Strongly disagree	Strongly disagree	Strongly agree	Strongly agree	Strongly disagree	Strongly disagree	Strongly agree	Strongly agree	Strongly agree	Strongly disagree	Somewhat agree	Somewhat agree	Strongly agree	Sometimes
638	Spanish	True	EN	Yes, Puerto Rican	Colombia	Yes	18-25				Hispanic/Latino				Female	$61,000-$75,000	Partnered	Bachelor’s degree	2	Once a year	In my home country	Totally comfortable	Totally comfortable	Neither comfortable nor uncomfortable	Neither comfortable nor uncomfortable	Neither comfortable nor uncomfortable	Neither comfortable nor uncomfortable	Neither comfortable nor uncomfortable	TRUE	Liver	Heart	Measles	Cough	Pain	Neither agree nor disagree	Somewhat agree	Somewhat agree	Neither agree nor disagree	Somewhat agree	Somewhat agree	Neither agree nor disagree	Somewhat agree	Somewhat agree	Neither agree nor disagree	Somewhat agree	Somewhat agree	Somewhat agree	Somewhat agree	Almost Always
703	Spanish	True	EN	Yes, Mexian, Mexican American, Chicano	México	Yes	26-35				Hispanic/Latino				Female	$5,000-15,000	Partnered	Finished high school	3	Once a year	In my home country	Somewhat comfortable	Moderately comfortable	Totally comfortable	Moderately comfortable	Moderately comfortable	Totally comfortable	Moderately comfortable	TRUE	Liver	Heart	Measles	Cough	Pain	Strongly agree	Neither agree nor disagree	Somewhat agree	Somewhat agree	Somewhat agree	Neither agree nor disagree	Somewhat agree	Somewhat disagree	Neither agree nor disagree	Somewhat agree	Neither agree nor disagree	Neither agree nor disagree	Somewhat agree	Somewhat agree	Most of the time
1812	Spanish	True	EN	Yes, Cuban	Cuba	Yes	26-35				Hispanic/Latino				Male	$76,000-$100,000	Partnered	Bachelor’s degree	2	Once a year	In the United States	Neither comfortable nor uncomfortable	Totally comfortable	Totally comfortable	Totally comfortable	Totally comfortable	Totally comfortable	Moderately comfortable	TRUE	Liver	Heart	Measles	Cough	Pain	Strongly agree	Strongly agree	Strongly agree	Strongly agree	Strongly agree	Strongly agree	Strongly agree	Neither agree nor disagree	Strongly agree	Somewhat agree	Strongly agree	Strongly agree	Somewhat agree	Somewhat agree	Almost Always
754	Spanish	True	EN	Yes, Cuban	Cuba	Yes	26-35					White			Female	$16,000-25,000	Married	Some college or vocational certificate	2	Once a year		Somewhat comfortable	Somewhat comfortable	Somewhat comfortable	Somewhat comfortable	Totally uncomfortable	Somewhat comfortable	Neither comfortable nor uncomfortable	TRUE	Kidney	Heart	Polio	Cough	Cold	Somewhat agree	Strongly disagree	Strongly disagree	Somewhat agree	Somewhat agree	Strongly disagree	Somewhat agree	Strongly disagree	Somewhat disagree	Somewhat disagree	Somewhat disagree	Strongly disagree	Somewhat disagree	Somewhat agree	Most of the time
731	Spanish	True	EN	Yes, another Hispanic, Latino, or Spanish origin; for example Salvadorian, Dominican, Columbian, Guatemalan, Spaniard, Ecuadorian, Etc.	República Dominicana	Yes	18-25			Black					Female	Less than $5,000	Single	Associate’s degree	1	Two times a year	In my home country	Totally uncomfortable	Totally uncomfortable	Somewhat comfortable	Totally uncomfortable	Somewhat comfortable	Neither comfortable nor uncomfortable	Neither comfortable nor uncomfortable	TRUE	Kidney	Cramp	Measles	Cold	Skull	Somewhat disagree	Somewhat agree	Strongly disagree	Strongly agree	Somewhat agree	Neither agree nor disagree	Strongly disagree	Somewhat disagree	Strongly disagree	Neither agree nor disagree	Somewhat disagree	Somewhat agree	Somewhat agree	Neither agree nor disagree	Rarely
754	Spanish	True	EN	Yes, another Hispanic, Latino, or Spanish origin; for example Salvadorian, Dominican, Columbian, Guatemalan, Spaniard, Ecuadorian, Etc.	Ecuador	Yes	36-45				Hispanic/Latino				Female	$36,000-$45,000	Married	Advanced degree (masters, MD, DDS, PhD, etc)	1	More than two times a year	In the United States	Neither comfortable nor uncomfortable	Neither comfortable nor uncomfortable	Neither comfortable nor uncomfortable	Neither comfortable nor uncomfortable	Somewhat comfortable	Moderately comfortable	Totally comfortable	TRUE	Liver	Heart	Measles	Cough	Pain	Neither agree nor disagree	Strongly disagree	Somewhat agree	Strongly agree	Strongly agree	Neither agree nor disagree	Neither agree nor disagree	Neither agree nor disagree	Somewhat agree	Somewhat agree	Strongly disagree	Neither agree nor disagree	Strongly agree	Strongly agree	Almost Always
553	Spanish	True	EN	Yes, Mexian, Mexican American, Chicano	México	Yes	36-45				Hispanic/Latino				Female	$16,000-25,000	Married	Bachelor’s degree	4	As needed/When I am sick or get hurt	In my home country	Somewhat comfortable	Neither comfortable nor uncomfortable	Somewhat comfortable	Totally comfortable	Totally comfortable	Totally comfortable	Totally comfortable	TRUE	Kidney	Heart	Measles	Cough	Pain	Strongly agree	Neither agree nor disagree	Neither agree nor disagree	Somewhat disagree	Neither agree nor disagree	Strongly agree	Strongly agree	Somewhat disagree	Neither agree nor disagree	Neither agree nor disagree	Strongly disagree	Strongly agree	Somewhat disagree	Somewhat agree	Most of the time
1500	Spanish	True	EN	Yes, another Hispanic, Latino, or Spanish origin; for example Salvadorian, Dominican, Columbian, Guatemalan, Spaniard, Ecuadorian, Etc.	El Salvador	Yes	26-35				Hispanic/Latino				Female	Less than $5,000	Partnered	Finished high school	2	As needed/When I am sick or get hurt	In my home country	Totally uncomfortable	Totally uncomfortable	Somewhat comfortable	Totally uncomfortable	Moderately comfortable	Totally comfortable	Totally comfortable	TRUE	Liver	Heart		Cough	Pain	Strongly agree	Strongly agree	Strongly agree	Neither agree nor disagree	Strongly agree	Strongly agree	Strongly agree	Neither agree nor disagree	Somewhat agree	Somewhat agree	Strongly agree	Neither agree nor disagree	Strongly agree	Strongly agree	Rarely
513	Spanish	True	EN	Yes, Mexian, Mexican American, Chicano	Armenia	Yes	26-35				Hispanic/Latino				Male	$26,000-$35,000	Partnered	Finished high school	2	Once a year	In the United States	Neither comfortable nor uncomfortable	Moderately comfortable	Totally uncomfortable	Somewhat comfortable	Neither comfortable nor uncomfortable	Totally uncomfortable	Somewhat comfortable	TRUE	Mole	Kidney	Pink eye	Nose	Skull	Somewhat disagree	Strongly disagree	Neither agree nor disagree	Somewhat disagree	Somewhat disagree	Strongly disagree	Strongly disagree	Somewhat disagree	Strongly disagree	Strongly disagree	Somewhat disagree	Somewhat disagree	Somewhat disagree	Strongly disagree	Rarely
632	Spanish	True	EN	Yes, another Hispanic, Latino, or Spanish origin; for example Salvadorian, Dominican, Columbian, Guatemalan, Spaniard, Ecuadorian, Etc.	Colombia	Yes	18-25			Black	Hispanic/Latino				Female	$61,000-$75,000	Single	Finished high school	1	Every other year	In the United States	Totally comfortable	Totally comfortable	Totally comfortable	Totally comfortable	Totally comfortable	Totally comfortable	Totally comfortable	TRUE	Kidney	Heart	Polio	Cough	Pain	Somewhat agree	Strongly agree	Strongly agree	Strongly agree	Strongly agree	Strongly agree	Strongly agree	Strongly agree	Strongly agree	Strongly agree	Strongly agree	Strongly agree	Strongly agree	Strongly agree	Rarely
1609	Spanish	True	EN	Yes, another Hispanic, Latino, or Spanish origin; for example Salvadorian, Dominican, Columbian, Guatemalan, Spaniard, Ecuadorian, Etc.	Perú	Yes	Over 55				Hispanic/Latino				Female	$36,000-$45,000	Married	Some college or vocational certificate	2	As needed/When I am sick or get hurt	In the United States	Moderately comfortable	Moderately comfortable	Moderately comfortable	Moderately comfortable	Totally comfortable	Moderately comfortable	Neither comfortable nor uncomfortable	TRUE	Liver	Heart	Measles	Cough	Pain	Somewhat agree	Neither agree nor disagree	Somewhat agree	Somewhat agree	Neither agree nor disagree	Somewhat agree	Somewhat agree	Neither agree nor disagree	Somewhat disagree	Somewhat agree	Somewhat agree	Neither agree nor disagree	Somewhat agree	Neither agree nor disagree	Most of the time
806	Spanish	True	EN	Yes, Mexian, Mexican American, Chicano	Colombia	Yes	36-45				Hispanic/Latino	White			Male	$45,000-$60,000	Single	Finished high school	1	Two times a year	In the United States	Totally comfortable	Totally comfortable	Totally comfortable	Totally comfortable	Totally comfortable	Totally comfortable	Totally comfortable	TRUE	Liver	Heart	Measles	Cough	Pain	Somewhat agree	Somewhat disagree	Somewhat agree	Strongly agree	Strongly agree	Strongly agree	Strongly disagree	Strongly agree	Strongly agree	Strongly agree	Strongly disagree	Neither agree nor disagree	Strongly agree	Strongly agree	Sometimes
1454	Spanish	True	EN	Yes, Mexian, Mexican American, Chicano	México	Yes	26-35				Hispanic/Latino				Male	$76,000-$100,000	Married	Bachelor’s degree	2	Less than every other year	In the United States	Totally comfortable	Totally comfortable	Totally comfortable	Totally comfortable	Moderately comfortable	Totally comfortable	Moderately comfortable	TRUE	Liver	Heart	Measles	Cough	Pain	Somewhat agree	Strongly agree	Somewhat agree	Strongly agree	Somewhat agree	Strongly agree	Somewhat disagree	Strongly agree	Somewhat agree	Somewhat agree	Strongly agree	Strongly agree	Somewhat agree	Strongly agree	Most of the time
459	Spanish	True	EN	Yes, another Hispanic, Latino, or Spanish origin; for example Salvadorian, Dominican, Columbian, Guatemalan, Spaniard, Ecuadorian, Etc.	Colombia	Yes	26-35				Hispanic/Latino				Female	Over $100,000	Partnered	Advanced degree (masters, MD, DDS, PhD, etc)	2	As needed/When I am sick or get hurt	In the United States	Totally comfortable	Totally comfortable	Totally comfortable	Totally comfortable	Totally comfortable	Totally comfortable	Totally comfortable	TRUE	Liver	Heart	Measles	Cough	Pain	Neither agree nor disagree	Neither agree nor disagree	Somewhat agree	Neither agree nor disagree	Neither agree nor disagree	Neither agree nor disagree	Neither agree nor disagree	Neither agree nor disagree	Neither agree nor disagree	Neither agree nor disagree	Neither agree nor disagree	Neither agree nor disagree	Neither agree nor disagree	Neither agree nor disagree	Sometimes
918	Spanish	True	EN	Yes, Cuban	Cuba	Yes	36-45				Hispanic/Latino				Male	Less than $5,000	Married	Advanced degree (masters, MD, DDS, PhD, etc)	2	Once a year	In my home country	Moderately comfortable	Totally uncomfortable	Somewhat comfortable	Totally uncomfortable	Somewhat comfortable	Totally comfortable	Neither comfortable nor uncomfortable	TRUE	Liver	Heart	Measles	Cough	Pain	Strongly agree	Neither agree nor disagree	Somewhat agree	Somewhat agree	Somewhat agree	Neither agree nor disagree	Somewhat agree	Neither agree nor disagree	Neither agree nor disagree	Strongly agree	Strongly disagree	Somewhat disagree	Somewhat agree	Somewhat agree	Most of the time
1160	Spanish	True	EN	Yes, another Hispanic, Latino, or Spanish origin; for example Salvadorian, Dominican, Columbian, Guatemalan, Spaniard, Ecuadorian, Etc.	Venezuela	Yes	26-35				Hispanic/Latino	White			Female	$26,000-$35,000	Married	Bachelor’s degree	1	Once a year	In my home country	Totally uncomfortable	Totally uncomfortable	Totally uncomfortable	Totally uncomfortable	Totally uncomfortable	Somewhat comfortable	Totally uncomfortable	TRUE	Heart	Heart	Measles	Cough	Pain	Strongly disagree	Neither agree nor disagree	Strongly disagree	Neither agree nor disagree	Neither agree nor disagree	Strongly agree	Neither agree nor disagree	Neither agree nor disagree	Somewhat disagree	Somewhat disagree	Somewhat disagree	Strongly disagree	Strongly disagree	Neither agree nor disagree	Never
1180	Spanish	True	EN	Yes, another Hispanic, Latino, or Spanish origin; for example Salvadorian, Dominican, Columbian, Guatemalan, Spaniard, Ecuadorian, Etc.	Venezuela	Yes	36-45				Hispanic/Latino				Female	$36,000-$45,000	Married	Associate’s degree	1	Two times a year	In my home country	Somewhat comfortable	Somewhat comfortable	Totally uncomfortable	Somewhat comfortable	Totally comfortable	Moderately comfortable	Moderately comfortable	TRUE	Liver	Heart	Measles	Cough	Pain	Strongly agree	Somewhat agree	Somewhat disagree	Somewhat agree	Somewhat agree	Strongly agree	Neither agree nor disagree	Somewhat disagree	Somewhat disagree	Somewhat disagree	Neither agree nor disagree	Somewhat disagree	Neither agree nor disagree	Neither agree nor disagree	Never
883	Spanish	True	EN	Yes, another Hispanic, Latino, or Spanish origin; for example Salvadorian, Dominican, Columbian, Guatemalan, Spaniard, Ecuadorian, Etc.	Guatemala	Yes	36-45				Hispanic/Latino				Female	$16,000-25,000	Married	Some college or vocational certificate	3	As needed/When I am sick or get hurt	In my home country	Moderately comfortable	Totally comfortable	Moderately comfortable	Neither comfortable nor uncomfortable	Totally comfortable	Totally comfortable	Totally comfortable	TRUE	Liver	Heart	Measles	Cough	Pain	Strongly agree	Strongly disagree	Somewhat agree	Somewhat agree	Strongly agree	Neither agree nor disagree	Somewhat disagree	Strongly agree	Somewhat agree	Somewhat agree	Neither agree nor disagree	Somewhat agree	Strongly agree	Strongly agree	Sometimes
1181	Spanish	True	EN	Yes, another Hispanic, Latino, or Spanish origin; for example Salvadorian, Dominican, Columbian, Guatemalan, Spaniard, Ecuadorian, Etc.	El Salvador	Yes	18-25				Hispanic/Latino				Female	Less than $5,000	Single	Finished high school	1	Less than every other year	In my home country	Somewhat comfortable	Somewhat comfortable	Moderately comfortable	Totally uncomfortable	Totally uncomfortable	Totally comfortable	Totally comfortable	TRUE	Liver	Heart	Measles	Cough	Pain	Strongly agree	Strongly agree	Strongly disagree	Neither agree nor disagree	Strongly agree	Strongly agree	Neither agree nor disagree	Strongly agree	Strongly agree	Strongly agree	Neither agree nor disagree	Strongly agree	Strongly agree	Strongly agree	Rarely
808	Spanish	True	EN	Yes, Puerto Rican	Estados Unidos de América: Puerto Rico	Yes	26-35				Hispanic/Latino				Female	$45,000-$60,000	Partnered	Associate’s degree	1	As needed/When I am sick or get hurt	In my home country	Totally uncomfortable	Totally uncomfortable	Totally uncomfortable	Neither comfortable nor uncomfortable	Totally comfortable	Totally comfortable	Somewhat comfortable	TRUE	Kidney	Heart	Polio	Cough	Pain	Strongly agree	Strongly agree	Somewhat disagree	Somewhat disagree	Strongly agree	Strongly agree	Strongly agree	Neither agree nor disagree	Neither agree nor disagree	Neither agree nor disagree	Strongly agree		Strongly agree	Strongly agree	Rarely
901	Spanish	True	EN	Yes, Mexian, Mexican American, Chicano	Austria	Yes	36-45	Native American or Alaska Native							Female	Over $100,000	Married	Advanced degree (masters, MD, DDS, PhD, etc)	2	As needed/When I am sick or get hurt	In the United States	Totally comfortable	Totally comfortable	Somewhat comfortable	Somewhat comfortable	Moderately comfortable	Moderately comfortable	Totally comfortable	TRUE	Liver	Heart	Measles	Cough	Pain	Somewhat agree	Somewhat disagree	Strongly disagree	Somewhat agree	Somewhat agree	Somewhat agree	Strongly disagree	Somewhat agree	Somewhat agree	Strongly agree	Strongly agree	Somewhat agree	Somewhat agree	Strongly agree	Never
872	Spanish	True	EN	Yes, Mexian, Mexican American, Chicano	México	Yes	26-35				Hispanic/Latino				Male	$45,000-$60,000	Single	Bachelor’s degree	3	More than two times a year	In my home country	Totally comfortable	Totally comfortable	Moderately comfortable	Totally comfortable	Moderately comfortable	Totally comfortable	Moderately comfortable	TRUE	Liver	Heart	Measles	Cough	Pain	Strongly agree	Neither agree nor disagree	Neither agree nor disagree	Strongly agree	Somewhat agree	Somewhat agree	Neither agree nor disagree	Neither agree nor disagree	Somewhat agree	Neither agree nor disagree	Strongly disagree	Neither agree nor disagree	Neither agree nor disagree	Neither agree nor disagree	Almost Always
628	Spanish	True	EN	Yes, Mexian, Mexican American, Chicano	México	Yes	18-25				Hispanic/Latino				Female	$76,000-$100,000	Married	Associate’s degree	3	Every other year	In the United States	Totally uncomfortable	Neither comfortable nor uncomfortable	Somewhat comfortable	Moderately comfortable	Moderately comfortable	Neither comfortable nor uncomfortable	Somewhat comfortable	TRUE	Liver	Heart	Measles	Cough	Pain	Neither agree nor disagree	Somewhat agree	Somewhat disagree	Strongly agree	Somewhat disagree	Somewhat agree	Somewhat disagree	Neither agree nor disagree	Somewhat agree	Neither agree nor disagree	Somewhat agree	Neither agree nor disagree	Somewhat disagree	Somewhat agree	Rarely
1928	Spanish	True	EN	Yes, Mexian, Mexican American, Chicano	México	Yes	26-35				Hispanic/Latino	White			Female	$76,000-$100,000	Married	Bachelor’s degree	2	More than two times a year	In my home country	Totally comfortable	Totally comfortable	Moderately comfortable	Totally comfortable	Totally comfortable	Moderately comfortable	Totally comfortable	TRUE	Liver	Heart	Measles	Cough	Pain	Strongly agree	Somewhat agree	Somewhat agree	Strongly agree	Strongly agree	Somewhat agree	Somewhat agree	Strongly agree	Strongly agree	Somewhat agree	Somewhat agree	Strongly agree	Somewhat agree	Strongly agree	Almost Always
1692	Spanish	True	EN	Yes, Mexian, Mexican American, Chicano	México	Yes	26-35				Hispanic/Latino				Female	Less than $5,000	Partnered	Some college or vocational certificate	2	As needed/When I am sick or get hurt	In my home country	Totally comfortable	Totally comfortable	Totally comfortable	Totally comfortable	Totally comfortable	Totally comfortable	Totally comfortable	TRUE	Liver	Heart	Measles	Cough	Pain	Neither agree nor disagree	Neither agree nor disagree	Neither agree nor disagree	Somewhat agree	Neither agree nor disagree	Neither agree nor disagree	Strongly disagree	Neither agree nor disagree	Strongly agree	Neither agree nor disagree	Neither agree nor disagree	Neither agree nor disagree	Neither agree nor disagree	Neither agree nor disagree	Most of the time
655	Spanish	True	EN	Yes, another Hispanic, Latino, or Spanish origin; for example Salvadorian, Dominican, Columbian, Guatemalan, Spaniard, Ecuadorian, Etc.	República Dominicana	Yes	18-25				Hispanic/Latino				Female	$16,000-25,000	Single	Finished high school	1	Once a year	In the United States	Somewhat comfortable	Somewhat comfortable	Neither comfortable nor uncomfortable	Totally uncomfortable	Somewhat comfortable	Moderately comfortable	Totally uncomfortable	TRUE	Liver	Heart	Pink eye	Cough	Pain	Strongly agree	Strongly agree	Neither agree nor disagree	Neither agree nor disagree	Somewhat agree	Strongly agree	Neither agree nor disagree	Somewhat agree	Somewhat agree	Somewhat disagree	Strongly agree	Strongly disagree	Strongly agree	Somewhat agree
5680	Spanish	True	EN	Yes, Mexian, Mexican American, Chicano	México	Yes	36-45				Hispanic/Latino				Female	$76,000-$100,000	Married	Associate’s degree	3	As needed/When I am sick or get hurt	In the United States	Moderately comfortable	Totally comfortable	Totally comfortable	Totally comfortable	Totally comfortable	Totally comfortable	Totally comfortable	TRUE	Liver	Heart	Measles	Cough	Pain	Strongly agree	Somewhat agree	Somewhat agree	Neither agree nor disagree	Neither agree nor disagree	Somewhat agree	Somewhat agree	Somewhat agree	Somewhat agree	Neither agree nor disagree	Neither agree nor disagree	Somewhat agree	Somewhat disagree	Somewhat disagree	Rarely
523	Spanish	True	EN	Yes, another Hispanic, Latino, or Spanish origin; for example Salvadorian, Dominican, Columbian, Guatemalan, Spaniard, Ecuadorian, Etc.	Ecuador	Yes	26-35				Hispanic/Latino				Male	$76,000-$100,000	Single	Bachelor’s degree	1	Once a year	In my home country	Totally comfortable	Totally comfortable	Moderately comfortable	Totally comfortable	Moderately comfortable	Moderately comfortable	Moderately comfortable	TRUE	Liver	Heart	Measles	Cough	Pain	Strongly agree	Somewhat agree	Strongly agree	Somewhat agree	Strongly agree	Somewhat agree	Somewhat agree	Somewhat agree	Somewhat agree	Somewhat agree	Somewhat agree	Strongly agree	Strongly agree	Somewhat agree	Almost Always
1188	Spanish	True	EN	Yes, Mexian, Mexican American, Chicano	México	Yes	26-35				Hispanic/Latino				Male	$76,000-$100,000	Partnered	Associate’s degree	2	Once a year	In the United States	Neither comfortable nor uncomfortable	Moderately comfortable	Somewhat comfortable	Somewhat comfortable	Somewhat comfortable	Somewhat comfortable	Neither comfortable nor uncomfortable	TRUE	Mole	Cramp	Pink eye	Origin	Pain	Strongly disagree	Neither agree nor disagree	Neither agree nor disagree	Neither agree nor disagree	Neither agree nor disagree	Neither agree nor disagree	Neither agree nor disagree	Somewhat disagree	Neither agree nor disagree	Neither agree nor disagree	Neither agree nor disagree	Somewhat disagree	Neither agree nor disagree	Somewhat disagree	Sometimes
795	Spanish	True	EN	Yes, Mexian, Mexican American, Chicano	México	Yes	36-45					White			Male	Over $100,000	Single	Advanced degree (masters, MD, DDS, PhD, etc)	2	Every other year	In the United States	Moderately comfortable	Moderately comfortable	Neither comfortable nor uncomfortable	Moderately comfortable	Moderately comfortable	Moderately comfortable	Moderately comfortable	TRUE	Kidney	Heart	Measles	Cough	Pain	Neither agree nor disagree	Neither agree nor disagree	Somewhat agree	Neither agree nor disagree	Somewhat agree	Neither agree nor disagree	Neither agree nor disagree	Somewhat disagree	Neither agree nor disagree	Somewhat agree	Somewhat agree	Neither agree nor disagree	Neither agree nor disagree	Strongly agree	Rarely
1271	Spanish	True	EN	Yes, Mexian, Mexican American, Chicano	México	Yes	26-35				Hispanic/Latino				Male	$76,000-$100,000	Partnered	Bachelor’s degree	2	Two times a year	In the United States	Totally comfortable	Totally comfortable	Moderately comfortable	Totally comfortable	Moderately comfortable	Moderately comfortable	Moderately comfortable	TRUE	Liver	Heart	Measles	Cough	Cold	Somewhat agree	Somewhat agree	Strongly agree	Strongly agree	Somewhat agree	Somewhat agree	Somewhat agree	Strongly agree	Somewhat agree	Somewhat agree	Somewhat agree	Somewhat agree	Neither agree nor disagree	Somewhat agree	Most of the time
409	Spanish	True	EN	Yes, Mexian, Mexican American, Chicano	México	Yes	36-45				Hispanic/Latino				Female	$76,000-$100,000	Married	Bachelor’s degree	1	More than two times a year	In my home country	Totally comfortable	Totally comfortable	Neither comfortable nor uncomfortable	Somewhat comfortable	Totally uncomfortable	Somewhat comfortable	Moderately comfortable	TRUE	Liver	Heart	Measles	Cough	Pain	Somewhat agree	Somewhat disagree	Somewhat agree	Neither agree nor disagree	Strongly agree	Somewhat agree	Strongly agree	Somewhat agree	Strongly agree	Somewhat agree	Somewhat agree	Neither agree nor disagree	Strongly agree	Somewhat agree	Sometimes
943	Spanish	True	EN	Yes, Mexian, Mexican American, Chicano	México	Yes	26-35				Hispanic/Latino				Male	$26,000-$35,000	Partnered	Bachelor’s degree	3	Once a year	In the United States	Somewhat comfortable	Totally comfortable	Totally uncomfortable	Somewhat comfortable	Moderately comfortable	Totally comfortable	Totally comfortable	TRUE	Kidney	Heart	Polio	Cough	Pain	Strongly agree	Somewhat disagree	Somewhat agree	Somewhat agree	Somewhat agree	Strongly agree	Neither agree nor disagree	Somewhat agree	Strongly agree	Somewhat agree	Somewhat disagree	Somewhat agree	Somewhat agree	Somewhat agree	Sometimes
994	Spanish	True	EN	Yes, another Hispanic, Latino, or Spanish origin; for example Salvadorian, Dominican, Columbian, Guatemalan, Spaniard, Ecuadorian, Etc.	Dominica	Yes	26-35				Hispanic/Latino				Male	$26,000-$35,000	Partnered	Some college or vocational certificate	1	Once a year	In the United States	Totally comfortable	Totally comfortable	Totally comfortable	Totally comfortable	Moderately comfortable	Totally comfortable	Totally comfortable	TRUE	Liver	Heart	Measles	Cough	Pain	Strongly agree	Neither agree nor disagree	Somewhat agree	Strongly agree	Strongly agree	Somewhat disagree	Somewhat disagree	Strongly agree	Strongly agree	Strongly agree	Neither agree nor disagree	Neither agree nor disagree	Strongly agree	Strongly agree	Most of the time
775	Spanish	True	EN	Yes, Mexian, Mexican American, Chicano	México	Yes	36-45				Hispanic/Latino				Female	$36,000-$45,000	Partnered	Advanced degree (masters, MD, DDS, PhD, etc)	2	As needed/When I am sick or get hurt	In my home country	Somewhat comfortable	Somewhat comfortable	Totally uncomfortable	Moderately comfortable	Totally comfortable	Totally comfortable	Moderately comfortable	TRUE	Liver	Heart	Measles	Cough	Pain	Somewhat agree	Neither agree nor disagree	Somewhat agree	Strongly agree	Strongly agree	Strongly agree	Somewhat agree	Somewhat agree	Somewhat agree	Strongly agree	Strongly agree	Neither agree nor disagree	Strongly agree	Strongly agree	Rarely
3855	Spanish	True	EN	Yes, Mexian, Mexican American, Chicano	México	Yes	36-45				Hispanic/Latino				Male	$76,000-$100,000	Married	Some college or vocational certificate	1	Once a year	In the United States	Totally comfortable	Totally comfortable	Totally comfortable	Totally comfortable	Totally comfortable	Totally comfortable	Totally comfortable	TRUE	Liver	Heart	Measles	Cough	Pain	Neither agree nor disagree	Neither agree nor disagree	Strongly agree	Strongly agree	Strongly agree	Strongly disagree	Somewhat disagree	Somewhat agree	Somewhat agree	Somewhat agree	Somewhat disagree	Neither agree nor disagree	Strongly disagree	Somewhat agree	Rarely
1359	Spanish	True	EN	Yes, Mexian, Mexican American, Chicano	México	Yes	26-35				Hispanic/Latino				Male	$61,000-$75,000	Married	Associate’s degree	1	As needed/When I am sick or get hurt	In the United States	Totally comfortable	Totally comfortable	Totally comfortable	Totally comfortable	Totally comfortable	Totally comfortable	Totally comfortable	TRUE	Liver	Heart	Measles	Cough	Pain	Neither agree nor disagree	Neither agree nor disagree	Somewhat agree	Somewhat agree	Somewhat agree	Neither agree nor disagree	Strongly disagree	Strongly agree	Strongly agree	Strongly agree	Strongly agree	Neither agree nor disagree	Neither agree nor disagree	Strongly agree	Sometimes
394	Spanish	True	EN	Yes, Puerto Rican	Estados Unidos de América: Puerto Rico	Yes	26-35				Hispanic/Latino				Female	$16,000-25,000	Single	Finished high school	2	Once a year	In the United States	Totally comfortable	Totally comfortable	Totally comfortable	Moderately comfortable	Totally comfortable	Totally comfortable	Totally comfortable	TRUE	Liver	Heart	Measles	Cough	Pain	Strongly agree	Strongly agree	Strongly agree	Strongly agree	Strongly agree	Strongly agree	Strongly agree	Strongly agree	Strongly agree	Strongly agree	Strongly agree	Strongly agree	Strongly agree	Strongly agree	Sometimes
678	Spanish	True	EN	Yes, Mexian, Mexican American, Chicano	Portugal	Yes	36-45					White			Female	Over $100,000	Single	Bachelor’s degree	5+	Less than every other year	In the United States	Totally uncomfortable	Totally uncomfortable	Totally uncomfortable	Totally uncomfortable	Totally uncomfortable	Totally uncomfortable	Totally uncomfortable	TRUE	Liver	Heart	Measles	Cough	Pain	Strongly disagree	Strongly disagree	Somewhat disagree	Strongly disagree	Somewhat disagree	Strongly disagree	Somewhat disagree	Strongly disagree	Strongly disagree	Strongly disagree	Somewhat disagree	Strongly disagree	Somewhat disagree	Strongly disagree	Never
1017	Spanish	True	EN	Yes, Puerto Rican	República Dominicana	Yes	36-45				Hispanic/Latino				Female	$36,000-$45,000	Partnered	Associate’s degree	1	More than two times a year	In the United States	Moderately comfortable	Moderately comfortable	Totally comfortable	Totally comfortable	Totally comfortable	Totally comfortable	Totally comfortable	TRUE	Liver	Heart	Pink eye	Cough	Pain	Neither agree nor disagree	Neither agree nor disagree	Neither agree nor disagree	Somewhat agree	Neither agree nor disagree	Neither agree nor disagree	Neither agree nor disagree	Neither agree nor disagree	Neither agree nor disagree	Neither agree nor disagree	Neither agree nor disagree	Neither agree nor disagree	Neither agree nor disagree	Neither agree nor disagree	Rarely
404	Spanish	True	EN	Yes, Cuban	Trinidad y Tabago	Yes	18-25		Asian	Black	Hispanic/Latino				Female	$5,000-15,000	Divorced	Have not finished high school	3	Two times a year	In my home country	Totally uncomfortable	Moderately comfortable	Neither comfortable nor uncomfortable	Neither comfortable nor uncomfortable	Neither comfortable nor uncomfortable	Neither comfortable nor uncomfortable	Neither comfortable nor uncomfortable	TRUE	Heart	Heart	Measles	Cough	Dental	Somewhat disagree	Neither agree nor disagree	Somewhat disagree	Neither agree nor disagree	Neither agree nor disagree	Strongly disagree	Neither agree nor disagree	Neither agree nor disagree	Neither agree nor disagree	Neither agree nor disagree	Neither agree nor disagree	Neither agree nor disagree	Neither agree nor disagree	Neither agree nor disagree	Most of the time
861	Spanish	True	EN	Yes, another Hispanic, Latino, or Spanish origin; for example Salvadorian, Dominican, Columbian, Guatemalan, Spaniard, Ecuadorian, Etc.	Nicaragua	Yes	18-25				Hispanic/Latino				Female	$5,000-15,000	Partnered	Associate’s degree	1	More than two times a year	In my home country	Totally comfortable	Somewhat comfortable	Moderately comfortable	Neither comfortable nor uncomfortable	Somewhat comfortable	Totally comfortable	Totally comfortable	TRUE	Liver			Cough	Pain	Strongly agree	Somewhat agree	Neither agree nor disagree	Strongly agree	Somewhat agree		Somewhat agree	Somewhat agree	Somewhat agree	Somewhat agree	Strongly agree	Somewhat agree	Somewhat agree	Somewhat agree	Almost Always
597	Spanish	True	EN	Yes, Mexian, Mexican American, Chicano	Canadá	Yes	26-35				Hispanic/Latino				Female	$45,000-$60,000	Partnered	Associate’s degree	1	Once a year	In my home country	Moderately comfortable	Somewhat comfortable	Totally comfortable	Moderately comfortable	Neither comfortable nor uncomfortable	Somewhat comfortable	Neither comfortable nor uncomfortable	TRUE	Liver	Heart	Measles	Cough	Pain	Somewhat agree	Neither agree nor disagree	Neither agree nor disagree	Somewhat agree	Neither agree nor disagree	Somewhat agree	Somewhat disagree	Neither agree nor disagree	Neither agree nor disagree	Somewhat agree	Somewhat disagree	Somewhat disagree	Neither agree nor disagree	Neither agree nor disagree	Rarely
449	Spanish	True	EN	Yes, Mexian, Mexican American, Chicano	México	Yes	26-35				Hispanic/Latino				Female	$45,000-$60,000	Single	Bachelor’s degree	5+	Once a year	In the United States	Moderately comfortable	Moderately comfortable	Totally uncomfortable	Somewhat comfortable	Totally uncomfortable	Moderately comfortable	Neither comfortable nor uncomfortable	TRUE	Liver	Heart	Measles	Cold	Pain	Somewhat disagree	Somewhat agree	Strongly disagree	Somewhat agree	Strongly disagree	Somewhat agree	Somewhat disagree	Somewhat disagree	Neither agree nor disagree	Somewhat agree	Neither agree nor disagree	Strongly disagree	Somewhat disagree	Neither agree nor disagree	Rarely
1438	Spanish	True	EN	Yes, Mexian, Mexican American, Chicano	México	Yes	36-45				Hispanic/Latino	White			Male	$76,000-$100,000	Married	Bachelor’s degree	2	As needed/When I am sick or get hurt	In the United States	Moderately comfortable	Moderately comfortable	Moderately comfortable	Totally comfortable	Moderately comfortable	Moderately comfortable	Totally comfortable	TRUE	Liver	Heart	Measles	Cough	Pain	Strongly agree	Strongly agree	Somewhat agree	Somewhat agree	Strongly agree	Strongly agree	Strongly agree	Somewhat agree	Somewhat disagree	Somewhat agree	Neither agree nor disagree	Strongly agree	Strongly agree	Somewhat agree	Almost Always
573	Spanish	True	EN	Yes, Mexian, Mexican American, Chicano	México	Yes	26-35	Native American or Alaska Native			Hispanic/Latino	White			Male	Over $100,000	Married	Advanced degree (masters, MD, DDS, PhD, etc)	1	Once a year	In the United States	Totally comfortable	Totally comfortable	Totally comfortable	Totally comfortable	Totally comfortable	Totally comfortable	Totally comfortable	TRUE	Liver	Heart	Measles	Cough	Pain	Neither agree nor disagree	Strongly disagree	Strongly agree	Strongly agree	Strongly agree	Somewhat agree	Somewhat disagree	Strongly agree	Strongly agree	Strongly agree	Somewhat agree	Somewhat agree	Strongly agree	Strongly agree	Sometimes
909	Spanish	True	EN	Yes, Cuban	Cuba	Yes	Over 55				Hispanic/Latino				Female	$61,000-$75,000	Viudo	Finished high school	2	More than two times a year	In the United States	Neither comfortable nor uncomfortable	Neither comfortable nor uncomfortable	Somewhat comfortable	Totally uncomfortable	Neither comfortable nor uncomfortable	Moderately comfortable	Moderately comfortable	TRUE	Liver	Heart	Pink eye	Cough	Pain	Somewhat agree	Somewhat disagree	Somewhat agree	Strongly agree	Strongly agree	Neither agree nor disagree	Somewhat disagree	Somewhat agree	Somewhat agree	Somewhat agree	Neither agree nor disagree	Neither agree nor disagree	Strongly agree	Strongly agree	Almost Always
568	Spanish	True	EN	Yes, Cuban	Cuba	Yes	26-35		Asian						Male	$76,000-$100,000	Partnered	Bachelor’s degree	2	Once a year	In the United States	Totally comfortable	Totally comfortable	Totally comfortable	Moderately comfortable	Totally comfortable	Totally comfortable	Totally comfortable	TRUE	Liver	Heart	Measles	Cough	Pain	Strongly agree	Strongly agree	Somewhat agree	Strongly agree	Strongly agree	Somewhat agree	Somewhat agree	Strongly agree	Strongly agree	Strongly agree	Strongly agree	Strongly agree	Somewhat agree	Strongly agree	Almost Always
529	Spanish	True	EN	Yes, another Hispanic, Latino, or Spanish origin; for example Salvadorian, Dominican, Columbian, Guatemalan, Spaniard, Ecuadorian, Etc.	El Salvador	Yes	36-45				Hispanic/Latino				Female	Less than $5,000	Single	Have not finished high school	1	More than two times a year	In the United States	Somewhat comfortable	Somewhat comfortable	Somewhat comfortable	Somewhat comfortable	Somewhat comfortable	Somewhat comfortable	Somewhat comfortable	TRUE	Liver	Heart	Measles	Cough	Pain	Somewhat disagree	Somewhat agree	Strongly disagree	Strongly disagree	Strongly disagree	Strongly disagree	Strongly disagree	Strongly disagree	Somewhat disagree	Somewhat disagree	Somewhat disagree	Somewhat disagree	Somewhat disagree	Somewhat disagree
712	Spanish	True	EN	Yes, Mexian, Mexican American, Chicano	México	Yes	26-35					White			Male	$16,000-25,000	Single	Finished high school	1	Once a year	In the United States	Totally comfortable	Totally comfortable	Totally comfortable	Totally comfortable	Totally comfortable	Somewhat comfortable	Somewhat comfortable	TRUE	Liver	Heart	Measles	Cough	Pain	Neither agree nor disagree	Strongly agree	Neither agree nor disagree	Somewhat disagree	Somewhat disagree	Neither agree nor disagree	Neither agree nor disagree	Neither agree nor disagree	Somewhat agree	Neither agree nor disagree	Somewhat agree	Neither agree nor disagree	Neither agree nor disagree	Neither agree nor disagree	Rarely
847	Spanish	True	EN	Yes, another Hispanic, Latino, or Spanish origin; for example Salvadorian, Dominican, Columbian, Guatemalan, Spaniard, Ecuadorian, Etc.	Nicaragua	Yes	36-45				Hispanic/Latino				Male	$26,000-$35,000	Single	Advanced degree (masters, MD, DDS, PhD, etc)	1	As needed/When I am sick or get hurt	In my home country	Neither comfortable nor uncomfortable	Totally comfortable	Neither comfortable nor uncomfortable	Totally comfortable	Totally comfortable	Totally comfortable	Totally comfortable	TRUE	Liver	Heart	Pink eye	Cough	Pain	Neither agree nor disagree	Neither agree nor disagree	Neither agree nor disagree	Neither agree nor disagree	Strongly agree	Neither agree nor disagree	Neither agree nor disagree	Strongly agree	Strongly agree	Neither agree nor disagree	Neither agree nor disagree	Strongly agree	Neither agree nor disagree	Strongly agree	Rarely
1226	Spanish	True	EN	Yes, Mexian, Mexican American, Chicano	México	Yes	36-45				Hispanic/Latino	White			Male	$76,000-$100,000	Married	Bachelor’s degree	2	As needed/When I am sick or get hurt	In the United States	Moderately comfortable	Moderately comfortable	Totally comfortable	Neither comfortable nor uncomfortable	Totally comfortable	Moderately comfortable	Totally comfortable	TRUE	Liver	Heart	Measles	Cough	Pain	Strongly agree	Strongly agree	Neither agree nor disagree	Somewhat agree	Strongly agree	Strongly agree	Strongly agree	Strongly agree	Somewhat agree	Strongly agree	Strongly agree	Strongly agree	Somewhat agree	Strongly agree	Almost Always
848	Spanish	True	EN	Yes, Cuban	Costa Rica	Yes	26-35				Hispanic/Latino				Male	$61,000-$75,000	Married	Bachelor’s degree	2	Two times a year	In the United States	Somewhat comfortable	Totally comfortable	Totally comfortable	Moderately comfortable	Moderately comfortable	Neither comfortable nor uncomfortable	Totally comfortable	TRUE	Liver	Heart	Measles	Cough	Pain	Strongly agree	Somewhat agree	Somewhat agree	Somewhat agree	Somewhat agree	Somewhat agree	Strongly agree	Somewhat agree	Strongly agree	Somewhat agree	Somewhat agree	Strongly agree	Somewhat agree	Somewhat agree	Almost Always
1178	Spanish	True	EN	Yes, another Hispanic, Latino, or Spanish origin; for example Salvadorian, Dominican, Columbian, Guatemalan, Spaniard, Ecuadorian, Etc.	Ecuador	Yes	36-45				Hispanic/Latino				Male	$26,000-$35,000	Married	Some college or vocational certificate	1	Two times a year	In the United States	Totally comfortable	Totally comfortable	Moderately comfortable	Neither comfortable nor uncomfortable	Moderately comfortable	Totally comfortable	Moderately comfortable	TRUE	Liver	Heart	Measles	Cough	Pain	Strongly agree	Neither agree nor disagree	Somewhat agree	Somewhat agree	Somewhat agree	Strongly agree	Neither agree nor disagree	Somewhat agree	Somewhat agree	Somewhat agree	Somewhat agree	Neither agree nor disagree	Somewhat agree	Somewhat agree	Sometimes
503	Spanish	True	EN	Yes, Mexian, Mexican American, Chicano	México	Yes	18-25				Hispanic/Latino				Female	$26,000-$35,000	Single	Bachelor’s degree	1	Once a year	In my home country	Totally comfortable	Totally comfortable	Somewhat comfortable	Somewhat comfortable	Totally comfortable	Totally comfortable	Totally comfortable	TRUE	Liver	Heart	Measles	Cough	Pain	Somewhat agree	Somewhat disagree	Neither agree nor disagree	Neither agree nor disagree	Somewhat agree	Somewhat agree	Strongly agree	Strongly agree	Somewhat agree	Neither agree nor disagree	Neither agree nor disagree	Somewhat agree	Neither agree nor disagree	Neither agree nor disagree	Sometimes
1013	Spanish	True	EN	Yes, Mexian, Mexican American, Chicano	México	Yes	36-45				Hispanic/Latino				Male	$26,000-$35,000	Married	Have not finished high school	4	As needed/When I am sick or get hurt	In my home country	I do not attend school	Somewhat comfortable	Totally uncomfortable	Totally uncomfortable	Somewhat comfortable	Totally comfortable	Totally uncomfortable	TRUE	Liver	Heart	Measles	Cough	Pain	Strongly agree	Strongly agree	Strongly disagree	Somewhat agree	Somewhat agree	Strongly agree	Somewhat agree	Somewhat agree	Somewhat agree	Neither agree nor disagree	Somewhat agree	Strongly agree	Strongly agree	Strongly agree	Sometimes
1075	Spanish	True	EN	Yes, Mexian, Mexican American, Chicano	México	Yes	36-45				Hispanic/Latino				Female	$36,000-$45,000	Married	Finished high school	2	As needed/When I am sick or get hurt	In the United States	Somewhat comfortable	Totally uncomfortable	Moderately comfortable	Totally uncomfortable	Neither comfortable nor uncomfortable	Totally comfortable	Totally comfortable	TRUE	Liver	Heart	Measles	Cough	Pain	Strongly agree	Strongly agree	Strongly disagree	Somewhat agree	Somewhat agree	Strongly agree	Strongly agree	Strongly disagree	Strongly agree	Somewhat disagree	Strongly agree	Neither agree nor disagree	Somewhat agree	Somewhat agree	Almost Always
1043	Spanish	True	EN	Yes, another Hispanic, Latino, or Spanish origin; for example Salvadorian, Dominican, Columbian, Guatemalan, Spaniard, Ecuadorian, Etc.	Cuba	Yes	26-35				Hispanic/Latino				Male	Less than $5,000	Married	Finished high school	2	Once a year	In the United States	Somewhat comfortable	Somewhat comfortable	Somewhat comfortable	Neither comfortable nor uncomfortable	Somewhat comfortable	Totally comfortable	Totally comfortable	TRUE	Liver	Heart	Measles	Cough	Pain	Somewhat agree	Somewhat agree	Somewhat agree	Strongly agree	Strongly agree	Strongly agree	Strongly disagree	Somewhat agree	Somewhat disagree	Neither agree nor disagree	Strongly agree	Strongly disagree	Strongly agree	Strongly agree	Rarely
827	Spanish	True	EN	Yes, another Hispanic, Latino, or Spanish origin; for example Salvadorian, Dominican, Columbian, Guatemalan, Spaniard, Ecuadorian, Etc.	Guatemala	Yes	18-25				Hispanic/Latino	White			Female	$5,000-15,000	Single	Have not finished high school	2	Two times a year	In my home country	I do not attend school	Neither comfortable nor uncomfortable	Neither comfortable nor uncomfortable	Neither comfortable nor uncomfortable	Totally uncomfortable	Moderately comfortable	Moderately comfortable	TRUE	Liver	Heart	Measles	Cold	Skull	Somewhat agree	Somewhat agree	Somewhat agree	Somewhat agree	Somewhat agree	Somewhat agree	Somewhat agree	Somewhat agree	Somewhat agree	Somewhat agree	Somewhat agree	Somewhat agree	Somewhat agree	Somewhat agree
699	Spanish	True	EN	Yes, Mexian, Mexican American, Chicano	México	Yes	26-35				Hispanic/Latino				Male	$76,000-$100,000	Partnered	Bachelor’s degree	2	Two times a year	In the United States	Totally comfortable	Totally comfortable	Moderately comfortable	Moderately comfortable	Moderately comfortable	Totally comfortable	Totally comfortable	TRUE	Liver	Heart	Measles	Cough	Pain	Somewhat agree	Strongly agree	Strongly agree	Strongly agree	Strongly agree	Somewhat agree	Strongly agree	Somewhat agree	Strongly agree	Somewhat agree	Strongly agree	Somewhat agree	Strongly agree	Strongly agree	Most of the time
411	Spanish	True	EN	Yes, Mexian, Mexican American, Chicano	México	Yes	18-25				Hispanic/Latino				Female	$5,000-15,000	Viudo	Some college or vocational certificate	2	Two times a year	In the United States	Somewhat comfortable	Neither comfortable nor uncomfortable	Totally uncomfortable	Neither comfortable nor uncomfortable	Totally comfortable	Moderately comfortable	Moderately comfortable	TRUE	Liver	Heart	Pink eye	Skull	Cold	Neither agree nor disagree	Somewhat agree	Somewhat agree	Somewhat disagree	Somewhat agree	Neither agree nor disagree	Neither agree nor disagree	Somewhat agree		Somewhat agree	Somewhat agree	Neither agree nor disagree	Somewhat agree	Somewhat agree	Never
786	Spanish	True	EN	Yes, Mexian, Mexican American, Chicano	México	Yes	26-35				Hispanic/Latino				Male	$76,000-$100,000	Partnered	Bachelor’s degree	2	Two times a year	In the United States	Totally comfortable	Totally comfortable	Moderately comfortable	Neither comfortable nor uncomfortable	Moderately comfortable	Moderately comfortable	Totally comfortable	TRUE	Liver	Heart	Measles	Cough	Pain	Somewhat agree	Somewhat agree	Somewhat agree	Strongly agree	Strongly agree	Somewhat agree	Strongly agree	Somewhat agree	Somewhat agree	Somewhat agree	Strongly agree	Somewhat agree	Somewhat agree	Somewhat agree	Most of the time
1049	Spanish	True	EN	Yes, Mexian, Mexican American, Chicano	Camerún	Yes	26-35	Native American or Alaska Native							Female	Over $100,000	Married	Advanced degree (masters, MD, DDS, PhD, etc)	2	More than two times a year	In my home country	Moderately comfortable	Moderately comfortable	Moderately comfortable	Totally comfortable	Totally comfortable	Totally comfortable	Totally comfortable	TRUE	Liver	Heart	Measles	Cough	Pain	Somewhat agree	Somewhat disagree	Somewhat agree	Strongly agree	Strongly agree	Somewhat agree	Neither agree nor disagree	Strongly agree	Somewhat agree	Somewhat agree	Neither agree nor disagree	Somewhat agree	Strongly agree	Strongly agree	Most of the time
1350	Spanish	True	EN	Yes, Mexian, Mexican American, Chicano	México	Yes	26-35				Hispanic/Latino				Male	$76,000-$100,000	Partnered	Bachelor’s degree	2	Two times a year	In the United States	Totally comfortable	Totally comfortable	Totally comfortable	Moderately comfortable	Totally comfortable	Totally comfortable	Moderately comfortable	TRUE	Liver	Heart	Measles	Cough	Pain	Somewhat agree	Strongly agree	Strongly agree	Strongly agree	Strongly agree	Strongly agree	Strongly agree	Strongly agree	Strongly agree	Strongly agree	Strongly agree	Somewhat agree	Strongly agree	Strongly agree	Sometimes
878	Spanish	True	EN	Yes, another Hispanic, Latino, or Spanish origin; for example Salvadorian, Dominican, Columbian, Guatemalan, Spaniard, Ecuadorian, Etc.	Colombia	Yes	36-45				Hispanic/Latino				Female	Over $100,000	Married	Advanced degree (masters, MD, DDS, PhD, etc)	2	As needed/When I am sick or get hurt	In the United States	Totally comfortable	Totally comfortable	Somewhat comfortable	Totally comfortable	Totally comfortable	Totally comfortable	Totally comfortable	TRUE	Liver	Heart	Measles	Cough	Pain	Strongly disagree	Strongly disagree	Strongly disagree	Strongly agree	Strongly agree	Strongly disagree	Strongly disagree	Somewhat agree	Somewhat agree	Strongly agree	Strongly disagree	Somewhat agree	Neither agree nor disagree	Strongly agree	Sometimes
908	Spanish	True	EN	Yes, Mexian, Mexican American, Chicano	México	Yes	26-35				Hispanic/Latino				Male	$76,000-$100,000	Married	Advanced degree (masters, MD, DDS, PhD, etc)	1	More than two times a year	In my home country	Somewhat comfortable	Somewhat comfortable	Somewhat comfortable	Totally uncomfortable	Totally uncomfortable	Somewhat comfortable	Somewhat comfortable	TRUE	Liver	Heart	Measles	Cough	Pain	Strongly agree	Neither agree nor disagree	Neither agree nor disagree	Somewhat agree	Somewhat agree	Somewhat disagree	Somewhat agree	Somewhat agree	Neither agree nor disagree	Somewhat agree	Somewhat agree	Somewhat agree	Somewhat agree	Somewhat agree	Sometimes
1231	Spanish	True	EN	Yes, Mexian, Mexican American, Chicano	México	Yes	36-45	Native American or Alaska Native							Female	Over $100,000	Married	Advanced degree (masters, MD, DDS, PhD, etc)	2	As needed/When I am sick or get hurt	In the United States	Totally comfortable	Totally comfortable	Moderately comfortable	Totally comfortable	Moderately comfortable	Totally comfortable	Totally comfortable	TRUE	Liver	Heart	Measles	Cough	Pain	Strongly agree	Strongly agree	Strongly agree	Strongly agree	Strongly agree	Strongly agree	Strongly agree	Strongly agree	Strongly agree	Strongly agree	Strongly agree	Strongly agree	Somewhat agree	Strongly agree	Almost Always
1438	Spanish	True	EN	Yes, Mexian, Mexican American, Chicano	México	Yes	26-35				Hispanic/Latino				Female	$5,000-15,000	Married	Bachelor’s degree	1	Once a year	In the United States	Somewhat comfortable	Totally uncomfortable	Neither comfortable nor uncomfortable		Totally comfortable	Neither comfortable nor uncomfortable	Totally uncomfortable	TRUE	Mole	Heart	Measles	Skull	Cough	Strongly agree	Strongly agree	Strongly agree	Neither agree nor disagree	Neither agree nor disagree	Strongly agree	Strongly agree	Neither agree nor disagree	Somewhat agree	Neither agree nor disagree	Strongly disagree	Strongly disagree	Strongly agree	Somewhat disagree	Rarely
761	Spanish	True	EN	Yes, Puerto Rican	Venezuela	Yes	36-45				Hispanic/Latino				Female	$16,000-25,000	Partnered	Bachelor’s degree	3	More than two times a year	In the United States	Moderately comfortable	Moderately comfortable	Totally comfortable	Moderately comfortable	Neither comfortable nor uncomfortable	Totally comfortable	Totally comfortable	TRUE	Liver	Heart	Polio	Cough	Pain	Strongly agree	Somewhat agree	Strongly disagree	Somewhat agree	Neither agree nor disagree	Strongly agree	Strongly agree	Somewhat disagree	Strongly disagree	Somewhat disagree	Strongly disagree	Somewhat agree	Somewhat disagree	Strongly disagree	Rarely
774	Spanish	True	EN	Yes, Mexian, Mexican American, Chicano	México	Yes	26-35				Hispanic/Latino	White			Male	$76,000-$100,000	Married	Advanced degree (masters, MD, DDS, PhD, etc)	3	More than two times a year	In my home country	Totally comfortable	Totally comfortable	Moderately comfortable	Moderately comfortable	Moderately comfortable	Moderately comfortable	Moderately comfortable	TRUE	Kidney	Heart	Measles	Cough	Pain	Strongly agree	Somewhat agree	Strongly agree	Strongly agree	Somewhat agree	Strongly agree	Somewhat agree	Somewhat agree	Strongly agree	Somewhat agree	Strongly agree	Somewhat agree	Somewhat agree	Strongly agree	Most of the time
657	Spanish	True	EN	Yes, Mexian, Mexican American, Chicano	México	Yes	26-35				Hispanic/Latino				Female	$26,000-$35,000	Single	Have not finished high school	3	More than two times a year	In the United States	Moderately comfortable		Moderately comfortable	Totally comfortable	Somewhat comfortable	Neither comfortable nor uncomfortable	Neither comfortable nor uncomfortable	TRUE	Liver	Heart	Tetanus	Cough	Pain	Somewhat disagree	Strongly disagree	Neither agree nor disagree	Strongly disagree	Somewhat agree	Strongly disagree	Somewhat disagree	Somewhat agree	Somewhat disagree	Somewhat disagree	Neither agree nor disagree	Somewhat agree	Somewhat disagree	Neither agree nor disagree	Sometimes
896	Spanish	True	EN	Yes, another Hispanic, Latino, or Spanish origin; for example Salvadorian, Dominican, Columbian, Guatemalan, Spaniard, Ecuadorian, Etc.	Camboya	Yes	36-45				Hispanic/Latino				Female	Over $100,000	Married	Advanced degree (masters, MD, DDS, PhD, etc)	2	More than two times a year	In the United States	Totally comfortable	Totally comfortable	Moderately comfortable	Totally comfortable	Totally comfortable	Totally comfortable	Totally comfortable	TRUE	Liver	Heart	Measles	Cough	Pain	Neither agree nor disagree	Strongly disagree	Neither agree nor disagree	Strongly agree	Strongly agree	Somewhat disagree	Strongly disagree	Strongly agree	Strongly agree	Strongly agree	Somewhat disagree	Strongly agree	Strongly agree	Strongly agree	Sometimes
1174	Spanish	True	EN	Yes, Mexian, Mexican American, Chicano	México	Yes	36-45				Hispanic/Latino	White			Male	$76,000-$100,000	Married	Bachelor’s degree	2	As needed/When I am sick or get hurt	In the United States	Moderately comfortable	Totally comfortable	Totally comfortable	Moderately comfortable	Moderately comfortable	Moderately comfortable	Totally comfortable	TRUE	Liver	Heart	Measles	Cough	Pain	Strongly agree	Strongly agree	Neither agree nor disagree	Somewhat agree	Strongly agree	Strongly agree	Somewhat agree	Neither agree nor disagree	Somewhat disagree	Somewhat agree	Strongly agree	Strongly agree	Strongly agree	Strongly agree	Most of the time
910	Spanish	True	EN	Yes, another Hispanic, Latino, or Spanish origin; for example Salvadorian, Dominican, Columbian, Guatemalan, Spaniard, Ecuadorian, Etc.	México	Yes	26-35				Hispanic/Latino				Female	$61,000-$75,000	Partnered	Some college or vocational certificate	2	More than two times a year	In the United States	Neither comfortable nor uncomfortable	Neither comfortable nor uncomfortable	Moderately comfortable	Neither comfortable nor uncomfortable	Neither comfortable nor uncomfortable	Neither comfortable nor uncomfortable	Neither comfortable nor uncomfortable	TRUE	Liver	Heart	Tetanus	Cough	Pain	Somewhat agree	Somewhat disagree	Neither agree nor disagree	Somewhat agree	Somewhat agree	Neither agree nor disagree	Somewhat disagree	Neither agree nor disagree	Neither agree nor disagree	Neither agree nor disagree	Neither agree nor disagree	Somewhat agree	Neither agree nor disagree	Somewhat agree	Most of the time
669	Spanish	True	EN	Yes, another Hispanic, Latino, or Spanish origin; for example Salvadorian, Dominican, Columbian, Guatemalan, Spaniard, Ecuadorian, Etc.	Perú	Yes	Over 55				Hispanic/Latino				Female	$16,000-25,000	Divorced	Associate’s degree	1	Once a year	In another country besides the United States or my home country	Totally comfortable	Somewhat comfortable	Moderately comfortable	Totally comfortable	Totally comfortable	Totally comfortable	Totally comfortable	TRUE	Liver	Heart	Measles	Cough	Pain	Neither agree nor disagree	Neither agree nor disagree	Neither agree nor disagree	Somewhat agree	Somewhat agree	Somewhat agree	Neither agree nor disagree	Somewhat agree	Somewhat agree	Somewhat agree	Neither agree nor disagree	Neither agree nor disagree	Neither agree nor disagree	Neither agree nor disagree	Rarely
821	Spanish	True	EN	Yes, another Hispanic, Latino, or Spanish origin; for example Salvadorian, Dominican, Columbian, Guatemalan, Spaniard, Ecuadorian, Etc.	Guatemala	Yes	26-35				Hispanic/Latino				Female	$16,000-25,000	Partnered	Finished high school	3	As needed/When I am sick or get hurt	In the United States	Somewhat comfortable	Totally uncomfortable	Moderately comfortable	Somewhat comfortable	Moderately comfortable	Moderately comfortable	Totally comfortable	TRUE	Liver	Heart	Measles	Cough	Pain	Somewhat agree	Somewhat agree	Neither agree nor disagree	Somewhat agree	Somewhat agree	Strongly agree	Strongly agree	Somewhat agree	Somewhat agree	Somewhat agree	Somewhat disagree	Somewhat agree	Strongly agree	Strongly agree	Sometimes
835	Spanish	True	EN	Yes, another Hispanic, Latino, or Spanish origin; for example Salvadorian, Dominican, Columbian, Guatemalan, Spaniard, Ecuadorian, Etc.	Ecuador	Yes	36-45				Hispanic/Latino				Female	Over $100,000	Married	Advanced degree (masters, MD, DDS, PhD, etc)	2	Once a year	In the United States	Totally comfortable	Totally comfortable	Totally comfortable	Totally comfortable	Totally comfortable	Totally comfortable	Totally comfortable	TRUE	Liver	Heart	Measles	Cough	Pain	Neither agree nor disagree	Neither agree nor disagree	Strongly agree	Strongly agree	Neither agree nor disagree	Neither agree nor disagree	Somewhat agree	Somewhat disagree	Somewhat disagree	Neither agree nor disagree	Somewhat disagree	Neither agree nor disagree	Neither agree nor disagree	Somewhat disagree	Rarely
448	Spanish	True	EN	Yes, another Hispanic, Latino, or Spanish origin; for example Salvadorian, Dominican, Columbian, Guatemalan, Spaniard, Ecuadorian, Etc.	Guatemala	Yes	18-25				Hispanic/Latino				Female	$26,000-$35,000	Married	Finished high school	2	As needed/When I am sick or get hurt	In another country besides the United States or my home country	Totally comfortable	Totally comfortable	Moderately comfortable	Moderately comfortable	Moderately comfortable	Moderately comfortable	Moderately comfortable	TRUE	Liver	Heart	Tetanus	Cough	Pain	Neither agree nor disagree	Neither agree nor disagree	Neither agree nor disagree	Neither agree nor disagree	Neither agree nor disagree	Neither agree nor disagree	Neither agree nor disagree	Neither agree nor disagree	Neither agree nor disagree	Neither agree nor disagree	Neither agree nor disagree	Neither agree nor disagree	Neither agree nor disagree	Neither agree nor disagree	Rarely
660	Spanish	True	EN	Yes, Mexian, Mexican American, Chicano	México	Yes	36-45				Hispanic/Latino				Female	$5,000-15,000	Married	Associate’s degree	1	More than two times a year	In the United States	Totally comfortable	Totally comfortable	Somewhat comfortable	Somewhat comfortable	Totally uncomfortable	Totally uncomfortable	Somewhat comfortable	TRUE	Liver	Heart	Measles	Cough	Pain	Somewhat agree	Somewhat agree	Somewhat agree	Somewhat agree	Somewhat agree	Somewhat agree	Somewhat agree	Somewhat agree	Somewhat agree	Somewhat agree	Somewhat agree	Neither agree nor disagree	Somewhat agree	Somewhat agree	Sometimes
1009	Spanish	True	EN	Yes, Mexian, Mexican American, Chicano	México	Yes	36-45				Hispanic/Latino				Female	$61,000-$75,000	Partnered	Some college or vocational certificate	1	Once a year	In my home country	Somewhat comfortable	Somewhat comfortable	Somewhat comfortable	Somewhat comfortable	Moderately comfortable	Neither comfortable nor uncomfortable	Neither comfortable nor uncomfortable	TRUE	Liver	Heart	Measles	Cough	Pain	Strongly agree	Somewhat agree	Somewhat agree	Neither agree nor disagree	Neither agree nor disagree	Somewhat agree	Somewhat disagree	Somewhat agree	Neither agree nor disagree	Strongly agree	Strongly agree	Strongly agree	Neither agree nor disagree	Somewhat agree	Most of the time
1164	Spanish	True	EN	Yes, another Hispanic, Latino, or Spanish origin; for example Salvadorian, Dominican, Columbian, Guatemalan, Spaniard, Ecuadorian, Etc.	Ecuador	Yes	26-35				Hispanic/Latino	White			Female	$36,000-$45,000	Married	Some college or vocational certificate	1	Once a year	In the United States	Totally comfortable	Totally comfortable	Totally comfortable	Totally comfortable	Totally comfortable	Totally comfortable	Totally comfortable	TRUE	Liver	Heart	Measles	Cough	Pain	Somewhat agree	Neither agree nor disagree	Neither agree nor disagree	Strongly agree	Strongly agree	Somewhat agree	Strongly agree	Somewhat agree	Somewhat agree	Neither agree nor disagree	Neither agree nor disagree	Somewhat agree	Strongly agree	Somewhat agree	Sometimes
941	Spanish	True	EN	Yes, Puerto Rican	Estados Unidos de América: Puerto Rico	Yes	26-35				Hispanic/Latino	White			Female	$26,000-$35,000	Partnered	Bachelor’s degree	2	More than two times a year	In my home country	Totally comfortable	Totally comfortable	Totally comfortable	Moderately comfortable	Moderately comfortable	Moderately comfortable	Totally comfortable	TRUE	Liver	Heart	Measles	Cough	Pain	Neither agree nor disagree	Neither agree nor disagree	Somewhat agree	Strongly agree	Strongly agree	Neither agree nor disagree	Somewhat agree	Somewhat agree	Neither agree nor disagree	Somewhat agree	Somewhat agree	Neither agree nor disagree	Strongly agree	Strongly agree	Sometimes
[truncated: 104 more columns]
